# Supplementary material for: GPR68-ATF4 signaling is a novel prosurvival pathway in glioblastoma activated by acidic extracellular microenvironment
Source: Exp Hematol Oncol. 2024 Jan 31;13:13. doi: 10.1186/s40164-023-00468-1 (PMC10829393; doi:10.1186/s40164-023-00468-1)
Supplement: Supplementary file 3 — Supplementary Material 3 [file 40164_2023_468_MOESM3_ESM.xlsx]

## Sheet: Sup Table 1
Ambit Gene Symbol	% Control (OGM1 [10uM])
AAK1	100
ABL1(E255K)-phosphorylated	77
ABL1(F317I)-nonphosphorylated	100
ABL1(F317I)-phosphorylated	82
ABL1(F317L)-nonphosphorylated	96
ABL1(F317L)-phosphorylated	92
ABL1(H396P)-nonphosphorylated	88
ABL1(H396P)-phosphorylated	83
ABL1(M351T)-phosphorylated	84
ABL1(Q252H)-nonphosphorylated	84
ABL1(Q252H)-phosphorylated	94
ABL1(T315I)-nonphosphorylated	73
ABL1(T315I)-phosphorylated	72
ABL1(Y253F)-phosphorylated	80
ABL1-nonphosphorylated	100
ABL1-phosphorylated	93
ABL2	100
ACVR1	100
ACVR1B	100
ACVR2A	100
ACVR2B	100
ACVRL1	100
ADCK3	100
ADCK4	70
AKT1	78
AKT2	93
AKT3	100
ALK	100
AMPK-alpha1	100
AMPK-alpha2	100
ANKK1	100
ARK5	80
ASK1	100
ASK2	100
AURKA	100
AURKB	86
AURKC	100
AXL	100
BIKE	88
BLK	97
BMPR1A	100
BMPR1B	81
BMPR2	92
BMX	100
BRAF	96
BRAF(V600E)	94
BRK	100
BRSK1	100
BRSK2	100
BTK	88
CAMK1	50
CAMK1D	68
CAMK1G	80
CAMK2A	75
CAMK2B	60
CAMK2D	91
CAMK2G	85
CAMK4	100
CAMKK1	86
CAMKK2	89
CASK	90
CDC2L1	92
CDC2L2	93
CDC2L5	99
CDK11	100
CDK2	100
CDK3	81
CDK4-cyclinD1	69
CDK4-cyclinD3	76
CDK5	100
CDK7	64
CDK8	100
CDK9	98
CDKL1	88
CDKL2	100
CDKL3	100
CDKL5	85
CHEK1	100
CHEK2	82
CIT	94
CLK1	100
CLK2	61
CLK3	100
CLK4	88
CSF1R	78
CSK	83
CSNK1A1	75
CSNK1A1L	100
CSNK1D	100
CSNK1E	91
CSNK1G1	82
CSNK1G2	100
CSNK1G3	100
CSNK2A1	96
CSNK2A2	93
CTK	100
DAPK1	90
DAPK2	89
DAPK3	91
DCAMKL1	72
DCAMKL2	100
DCAMKL3	100
DDR1	100
DDR2	86
DLK	40
DMPK	86
DMPK2	93
DRAK1	100
DRAK2	100
DYRK1A	39
DYRK1B	58
DYRK2	91
EGFR	100
EGFR(E746-A750del)	100
EGFR(G719C)	100
EGFR(G719S)	95
EGFR(L747-E749del, A750P)	91
EGFR(L747-S752del, P753S)	99
EGFR(L747-T751del,Sins)	100
EGFR(L858R)	100
EGFR(L858R,T790M)	89
EGFR(L861Q)	100
EGFR(S752-I759del)	91
EGFR(T790M)	74
EIF2AK1	100
EPHA1	92
EPHA2	100
EPHA3	78
EPHA4	100
EPHA5	97
EPHA6	100
EPHA7	100
EPHA8	100
EPHB1	100
EPHB2	100
EPHB3	100
EPHB4	100
EPHB6	76
ERBB2	65
ERBB3	84
ERBB4	100
ERK1	100
ERK2	77
ERK3	100
ERK4	93
ERK5	89
ERK8	100
ERN1	72
FAK	88
FER	100
FES	100
FGFR1	100
FGFR2	100
FGFR3	100
FGFR3(G697C)	99
FGFR4	100
FGR	100
FLT1	100
FLT3	79
FLT3(D835H)	100
FLT3(D835Y)	100
FLT3(ITD)	100
FLT3(K663Q)	100
FLT3(N841I)	91
FLT3(R834Q)	100
FLT4	100
FRK	100
FYN	100
GAK	64
GCN2(Kin.Dom.2,S808G)	100
GRK1	100
GRK4	96
GRK7	73
GSK3A	78
GSK3B	83
HCK	96
HIPK1	99
HIPK2	100
HIPK3	67
HIPK4	100
HPK1	100
HUNK	83
ICK	81
IGF1R	84
IKK-alpha	83
IKK-beta	92
IKK-epsilon	100
INSR	80
INSRR	100
IRAK1	100
IRAK3	97
IRAK4	88
ITK	100
JAK1(JH1domain-catalytic)	59
JAK1(JH2domain-pseudokinase)	100
JAK2(JH1domain-catalytic)	100
JAK3(JH1domain-catalytic)	84
JNK1	63
JNK2	83
JNK3	82
KIT	79
KIT(A829P)	72
KIT(D816H)	97
KIT(D816V)	100
KIT(L576P)	82
KIT(V559D)	71
KIT(V559D,T670I)	77
KIT(V559D,V654A)	100
LATS1	100
LATS2	100
LCK	100
LIMK1	100
LIMK2	100
LKB1	78
LOK	100
LRRK2	100
LRRK2(G2019S)	100
LTK	100
LYN	100
LZK	100
MAK	90
MAP3K1	72
MAP3K15	100
MAP3K2	92
MAP3K3	72
MAP3K4	100
MAP4K2	83
MAP4K3	100
MAP4K4	100
MAP4K5	100
MAPKAPK2	100
MAPKAPK5	86
MARK1	100
MARK2	100
MARK3	100
MARK4	95
MAST1	58
MEK1	84
MEK2	94
MEK3	100
MEK4	100
MEK5	92
MEK6	76
MELK	100
MERTK	80
MET	100
MET(M1250T)	68
MET(Y1235D)	100
MINK	97
MKK7	99
MKNK1	90
MKNK2	91
MLCK	100
MLK1	100
MLK2	100
MLK3	100
MRCKA	78
MRCKB	100
MST1	100
MST1R	86
MST2	69
MST3	61
MST4	81
MTOR	86
MUSK	90
MYLK	91
MYLK2	100
MYLK4	98
MYO3A	95
MYO3B	100
NDR1	98
NDR2	82
NEK1	83
NEK11	88
NEK2	78
NEK3	71
NEK4	100
NEK5	95
NEK6	100
NEK7	100
NEK9	100
NIM1	96
NLK	100
OSR1	92
p38-alpha	54
p38-beta	100
p38-delta	81
p38-gamma	94
PAK1	70
PAK2	72
PAK3	93
PAK4	66
PAK6	89
PAK7	62
PCTK1	77
PCTK2	100
PCTK3	99
PDGFRA	100
PDGFRB	72
PDPK1	100
PFCDPK1(P.falciparum)	95
PFPK5(P.falciparum)	82
PFTAIRE2	93
PFTK1	92
PHKG1	91
PHKG2	71
PIK3C2B	95
PIK3C2G	50
PIK3CA	100
PIK3CA(C420R)	100
PIK3CA(E542K)	73
PIK3CA(E545A)	81
PIK3CA(E545K)	100
PIK3CA(H1047L)	100
PIK3CA(H1047Y)	59
PIK3CA(I800L)	100
PIK3CA(M1043I)	59
PIK3CA(Q546K)	95
PIK3CB	100
PIK3CD	55
PIK3CG	100
PIK4CB	71
PIM1	56
PIM2	84
PIM3	73
PIP5K1A	100
PIP5K1C	97
PIP5K2B	100
PIP5K2C	100
PKAC-alpha	95
PKAC-beta	96
PKMYT1	78
PKN1	100
PKN2	100
PKNB(M.tuberculosis)	79
PLK1	100
PLK2	100
PLK3	100
PLK4	71
PRKCD	100
PRKCE	68
PRKCH	100
PRKCI	94
PRKCQ	99
PRKD1	100
PRKD2	87
PRKD3	100
PRKG1	100
PRKG2	91
PRKR	59
PRKX	98
PRP4	100
PYK2	100
QSK	100
RAF1	100
RET	100
RET(M918T)	92
RET(V804L)	90
RET(V804M)	100
RIOK1	100
RIOK2	100
RIOK3	100
RIPK1	100
RIPK2	100
RIPK4	81
RIPK5	56
ROCK1	71
ROCK2	73
ROS1	100
RPS6KA4(Kin.Dom.1-N-terminal)	92
RPS6KA4(Kin.Dom.2-C-terminal)	74
RPS6KA5(Kin.Dom.1-N-terminal)	100
RPS6KA5(Kin.Dom.2-C-terminal)	91
RSK1(Kin.Dom.1-N-terminal)	78
RSK1(Kin.Dom.2-C-terminal)	73
RSK2(Kin.Dom.1-N-terminal)	95
RSK3(Kin.Dom.1-N-terminal)	100
RSK3(Kin.Dom.2-C-terminal)	54
RSK4(Kin.Dom.1-N-terminal)	100
RSK4(Kin.Dom.2-C-terminal)	41
S6K1	93
SBK1	100
SgK110	100
SGK3	56
SIK	95
SIK2	100
SLK	90
SNARK	100
SNRK	100
SRC	95
SRMS	80
SRPK1	77
SRPK2	100
SRPK3	100
STK16	88
STK33	91
STK35	100
STK36	100
STK39	59
SYK	98
TAK1	72
TAOK1	83
TAOK2	81
TAOK3	79
TBK1	90
TEC	93
TESK1	100
TGFBR1	100
TGFBR2	100
TIE1	94
TIE2	100
TLK1	53
TLK2	71
TNIK	71
TNK1	100
TNK2	100
TNNI3K	100
TRKA	81
TRKB	51
TRKC	62
TRPM6	80
TSSK1B	79
TTK	75
TXK	99
TYK2(JH1domain-catalytic)	77
TYK2(JH2domain-pseudokinase)	100
TYRO3	100
ULK1	100
ULK2	100
ULK3	100
VEGFR2	100
VRK2	93
WEE1	100
WEE2	100
YANK1	100
YANK2	100
YANK3	100
YES	100
YSK1	80
YSK4	100
ZAK	100
ZAP70	73

## Sheet: Sup Table 2
Target	OGM1 (12.5uM) Agonism	OGM1(10uM) Antagonism
5-HT1A	-0.8	-7.5
5-HT2A	1.2	-12.3
5-HT2B	-0.1	0.3
5-HT2C	2.2	-10.9
5-HT4B	4.1	-24.1
5-HT6	-0.7	-4.4
A1	0.1	-13.9
A2B	4.4	-12.8
A3	-0.4	3.2
ADRA1A	1.9	3
ADRA1B	0.1	1
ADRA1D	0.8	-5.7
ADRA2A	0.1	-5.1
ADRB1	-1.3	-9.6
ADRB2	-0.1	-9.5
ADRB3	-0.2	605
APJ	0.9	7.7
AT1	-0.4	-0.7
BB1	-0.2	3.5
BB2	-0.2	0
BB3	1.3	-0.7
BDKR2	-2.4	3.4
BLY1	0.3	-5.5
C3aR	0.2	5.4
C5aR	3.1	-0.7
CaS	-1.2	-3.6
CB1	-0.1	-6.8
CB2	-2.4	-13.8
CCK1	0.8	1.9
CCK2	-0.4	14.9
CCR1	-0.3	-0.6
CCR10	-0.2	-16.7
CCR2B	0.7	0.7
CCR3	0.8	-9.9
CCR4	-0.7	-4.1
CCR5	2.5	15.8
CCR6	1.5	5.1
CCR7	0	4
CCR8	2	-2.5
CCR9	0.4	0.6
CGRP1	0.5	-2.3
ChemR23	0	0.1
CRF1	-0.1	4.6
CRF2	0.6	-13.7
CX3CR1	0.3	-12.1
CXCR1	-0.7	6.5
CXCR2	0.5	-3.1
CXCR3	0.1	-2
CXCR4	1.5	-6.9
CXCR5	0.9	-2
CXCR6	0	-14
CysLT1	0.8	-2.4
CysLT2	-0.3	-7.1
D1	0	5
D2	-0.5	11.4
D4	0.6	-16.3
D5	-1.8	-17.8
DP	0.8	-11.7
EP1	0.2	-6
EP2	-0.2	7
EP3	0.4	6.3
EP4	0.9	-17
ETA	0.1	4.7
ETB	9.1	-1.6
FP	0.9	8.9
FPR1	-0.2	14.3
FPR2	-0.4	23
GABAB1b	0.6	0.1
GAL1	1.6	-7.3
GAL2	0.4	1
GCGR	-0.1	6.1
Ghrelin	0.3	-6.1
GIP	1.5	0.2
GLP-1	-0.3	2.1
GLP-2	-0.2	2.1
GnRH	0.5	-2.6
GPR103	-0.1	-7
GPR109A	-0.2	20.3
GPR14	16.8*	-
GPR39	0	5.4
GPR41	0.4	1.9
GPR43	-0.2	6.4
GPR54	-0.6	-5.8
GPR68	-7.6	70.8
GPR91	1.2	-5.4
GPR99	6.5	0.5
H1	2.1	-17.2
H2	0.1	1.3
H3	0.5	-3.3
IP1	-0.5	-2
LPA1	0.5	89.5
LPA3	0.3	1.1
LPA5	-0.1	-16.2
M1	0.8	-3.3
M2	-0.1	3.3
M3	0.7	-1.9
M4	-0.6	-2.8
M5	-0.6	3.4
MC2	0.1	3.9
MC4	-0.3	-5.4
MC5	0.9	13.9
MCHR1	-0.4	.2.3
MCHR2	0.3	-8.2
mGlu2	-0.4	-1.2
mGlu1	1.1	-12.7
Motilin	1	-0.7
MrgD	-0.1	-2.2
MRGX1	-0.1	2.3
MRGX2	-0.1	5.1
NK1	-1.5	-1.4
NK2	0	1
NK3	0.5	-3
NMU1	1.8	6.2
NMU2	0	-4.2
NOP	0.2	-1.9
NPBW1	0.5	22.8
NTR1	1	1.6
OPRD1	-0.1	7.4
OPRK1	4.3	-8.1
OPRM1	-0.7	-0.7
OT	0.7	-2.4
OX1	1.4	1.6
OX2	0.2	-3.4
P2Y1	1.7	-6.3
P2Y11	-0.1	-8.2
P2Y12	1	-0.3
P2Y2	0.1	-9
P2Y4	-0.8	5.4
PAC1	0.9	5.8
PAF	0.4	6.6
PK1	0.2	-8
PK2	-0.1	7.2
PRP	-0.3	-11.1
PTH1	0.7	2.2
PTH2	1.1	-19.2
S1P1	-0.4	3.1
S1P2	0.5	-3.3
S1P3	0.2	-3.7
S1P4	0.3	-5.2
S1P5	1.8	0.9
Secretin	0.9	1.7
sst2	-0.2	-1
sst3	0	0
sst4	-1.1	-2.6
sst5	-0.3	-4
Thrombin Activated PARs	1	3.2
TP	0.2	8.1
TRH	0.1	1.4
Trypsin activated PARs	0	18.2
TSH	-0.1	5.9
V1A	0.1	12.3
V1B	-0.1	-2.8
V2	0.6	2.9
VPAC1	0	16.6
VPAC2	10.7	6.9
XCR1	0.1	1.8
Y2	2.5	-0.6
Y4	-0.2	-5.5
*Data consistent with likely none-receptor mediated Ca+ mobilization, and therefore likely not receptor mediated activation

## Sheet: Sup Table 3
ID	913-CTL1	913-CTL2	913-OGM1	913-OGM2	Mayo6-DMSO	Mayo6-OGM1	Mayo39-DMSO	Mayo39-OGM1	S08-387-CTL1	S08-387-CTL2	S08-387-OGM1	S08-387-OGM2
ENSG00000281881	11.7913	8.9641	9.60364	6.63958	29.7618	8.21421	28.7993	6.61976	20.8446	17.7566	1.15855	1.246
ENSG00000269226	13.9352	25.8963	6.72255	5.53299	26.9716	20.1622	57.5985	8.42515	6.94819	4.17802	4.63418	1.246
ENSG00000232498	2.14387	0	0	0	20.4612	18.6687	52.6331	14.4431	0	0	0	1.246
ENSG00000170647	188.661	177.29	171.905	182.589	198.102	98.5705	389.286	99.2964	50.9534	52.2252	61.4029	53.5781
ENSG00000137203	1292.76	1051.79	882.575	936.181	2437.68	1464.37	1760.73	837.7	265.189	268.438	250.246	168.21
ENSG00000272579	689.255	452.189	405.274	359.644	304.128	229.251	872.915	155.865	257.083	223.524	311.649	341.404
ENSG00000279508	1.07194	0	0	1.1066	20.4612	20.1622	35.7508	6.61976	178.337	158.765	129.757	97.1881
ENSG00000272655	54.6688	67.7287	24.0091	16.599	182.291	47.045	221.456	54.1617	121.593	223.524	181.892	244.216
ENSG00000274627	9.64743	4.98005	0	13.2792	39.9924	20.1622	41.7093	26.479	22.0026	33.4241	15.0611	23.674
ENSG00000270223	88.9708	47.8085	36.4938	50.9035	22.3214	40.3243	58.5916	34.3024	99.5907	71.0263	63.72	31.15
ENSG00000177606	21752.8	22252.9	14217.2	15292.1	16483.4	9862.28	9412.39	7863.67	8724.61	6250.31	5055.89	3867.59
ENSG00000155957	579.918	518.922	447.53	499.075	1053.75	726.584	1726.96	460.374	462.055	509.718	693.969	716.451
ENSG00000099785	252.977	219.122	199.756	264.477	757.996	741.519	1357.54	589.158	195.707	175.477	179.574	199.36
ENSG00000263013	5.35968	6.97207	7.68291	3.31979	8.37051	9.7077	7.94462	3.00898	47.4793	36.5576	24.3294	37.38
ENSG00000280403	43.9494	38.8444	37.4542	34.3045	4.65028	6.72072	17.8754	0.601796	1.15803	0	0	1.246
ENSG00000213380	190.805	169.322	142.134	167.096	202.752	194.901	239.332	142.626	348.568	261.126	250.246	181.916
ENSG00000260614	12.8632	10.9561	13.4451	12.1726	0	0	0	0	62.5337	53.2697	40.5491	41.118
ENSG00000168268	15477.7	14819.6	10032.9	11533	10409.2	6920.1	15377.8	4926.91	9689.25	11383	12686.1	13849.3
ENSG00000283467	3.21581	2.98803	4.80182	2.21319	59.5236	38.0841	0.993078	4.81437	12.7383	8.35603	8.10982	11.214
ENSG00000119969	1458.91	1063.74	936.355	1084.47	842.631	736.292	1019.89	236.506	1044.54	1237.74	1184.03	1127.63
ENSG00000116288	13885.9	14255.9	12289.8	11654.7	12883.1	8230.64	21030.4	5662.9	7841.03	9248.04	11617.9	13789.5
ENSG00000221870	73.9636	58.7646	49.9389	68.609	35.3421	22.4024	45.6816	31.2934	0	0	0	0
ENSG00000280550	39.6617	42.8285	34.5731	35.4111	12.0907	17.9219	16.8823	11.4341	18.5285	17.7566	9.26836	11.214
ENSG00000007171	1361.36	1332.66	1229.27	1386.57	899.364	380.094	420.072	157.671	3277.23	3912.71	3133.86	2878.26
ENSG00000182054	13307	13062.7	12624.9	12604.1	9579.58	6401.11	15791.9	4707.85	9681.14	9125.83	10524.2	11199.1
ENSG00000187134	10.7194	11.9521	8.64328	4.42639	40.9225	32.1101	16.8823	18.6557	0	0	1.15855	1.246
ENSG00000176108	369.818	348.604	232.408	276.649	910.525	843.077	1401.23	875.613	499.112	623.569	598.968	651.659
ENSG00000267194	23.5826	25.8963	13.4451	13.2792	68.8242	64.2202	158.892	71.6137	113.487	161.898	137.867	163.226
ENSG00000262222	4.28775	2.98803	17.2866	12.1726	13.0208	0.746746	0.993078	3.61078	32.4249	35.5131	19.6953	23.674
ENSG00000272617	337.66	338.644	312.118	365.177	408.295	409.217	491.573	305.712	588.28	582.833	487.748	487.187
ENSG00000155380	15695.3	16542.7	14458.3	13835.8	10788.7	7882.65	7881.06	4269.74	8024	8532.55	8669.39	9149.39
ENSG00000270246	16.0791	19.9202	33.6127	19.9187	14.8809	14.1882	0.993078	7.22155	59.0596	98.1834	52.1345	54.8241
ENSG00000270189	131.848	75.6968	92.195	97.3805	15.811	14.9349	34.7577	42.7275	45.1632	27.1571	20.8538	18.69
ENSG00000101945	1793.35	1606.57	1641.26	1633.34	837.981	474.931	1018.9	488.057	1020.23	1089.42	1082.08	1148.81
ENSG00000281205	37.5178	35.8564	39.3749	36.5177	72.5444	61.9799	40.7162	33.7006	11.5803	2.08901	3.47564	2.492
ENSG00000279010	197.236	168.326	172.866	158.243	217.633	182.953	376.376	172.114	187.601	166.076	185.367	312.746
ENSG00000123983	10764.4	11620.5	14181.7	13032.4	13570.5	9158.1	10352.8	7207.11	8606.49	8161.76	6663.95	6576.4
ENSG00000160097	106.122	91.633	99.8779	108.447	80.9149	101.557	210.532	140.82	18.5285	9.40054	9.26836	8.72201
ENSG00000104325	1529.65	1475.09	1213.9	1258.2	2515.8	1881.8	3926.63	1487.64	3237.86	3409.26	4393.2	4384.68
ENSG00000271430	33.23	18.9242	21.128	17.7056	23.2514	46.2983	22.8408	27.6826	27.7928	36.5576	10.4269	23.674
ENSG00000241043	9.64743	12.9481	8.64328	29.8781	66.034	49.2853	74.4808	63.7904	5.79016	4.17802	0	6.23001
ENSG00000091483	2091.35	1994.01	2072.47	1943.18	3253.34	2303.71	4179.86	2138.78	3127.84	3886.6	4014.36	4519.25
ENSG00000108064	2888.87	3050.78	2625.64	2635.91	1375.55	1161.19	1684.26	1263.17	1387.32	1711.94	1631.23	1817.92
ENSG00000184227	90.0427	93.625	76.8291	110.66	215.773	215.063	337.646	139.617	340.461	382.289	446.04	357.602
ENSG00000186575	2665.91	2624.49	2784.1	2817.4	2763.2	2655.43	2579.02	2182.71	2736.43	2891.19	2295.08	2246.54
ENSG00000169083	2225.34	2298.79	2161.78	2315	1010.97	790.058	878.874	637.904	661.236	714.441	693.969	585.621
ENSG00000126749	661.385	679.279	586.783	608.628	633.368	524.963	1267.17	616.841	803.674	1007.95	1101.78	1239.77
ENSG00000179979	175.798	145.418	122.927	151.604	119.047	168.765	79.4462	101.102	196.865	207.856	179.574	132.076
ENSG00000244005	1405.31	1465.13	1326.26	1409.8	647.319	498.827	713.03	399.593	760.827	877.383	887.446	924.533
ENSG00000236030	0	0	0	0	0	0	1.98616	0	91.4845	78.3378	96.1592	63.5461
ENSG00000155760	3551.33	3492.01	3367.04	3193.64	2447.91	2877.21	809.358	869.596	2096.04	1429.93	1416.9	1202.39
ENSG00000168610	7220.57	7547.77	7345.83	7145.3	3546.3	4069.77	2125.19	3176.88	7277.07	6200.18	5276.01	4778.42
ENSG00000117592	9875.75	9218.08	9410.61	8916.96	7036.81	4540.22	9764.93	3462.13	8671.34	9133.14	11183.4	12881.2
ENSG00000100997	4323.12	4056.75	3849.14	4049.04	2265.62	2079.69	3222.54	2350.62	2598.62	2331.33	2657.7	2776.09
ENSG00000260766	62.1723	49.8005	43.2164	27.6649	79.9848	128.44	92.3562	33.7006	67.1658	64.7593	67.1956	93.4501
ENSG00000169925	3805.38	3870.5	4391.75	4335.65	3554.68	3368.57	2345.65	1524.35	3771.71	4003.58	3656.37	3021.55
ENSG00000167770	2409.71	2696.2	2057.1	2403.53	3126.85	2608.38	4478.78	3576.47	2486.29	2808.67	3183.68	3299.41
ENSG00000144554	1257.38	1234.06	1090.01	1233.86	2055.42	1612.23	1953.38	1394.96	2053.19	2368.94	2552.27	2519.42
ENSG00000272053	2.14387	7.96808	13.4451	8.85278	97.6559	79.1551	45.6816	23.4701	63.6917	51.1807	69.5127	62.3001
ENSG00000145354	2028.1	1876.48	1712.33	1809.29	2375.36	1872.09	2992.14	1691.65	1958.23	1979.34	2660.02	2896.95
ENSG00000118046	3066.81	2644.41	2845.56	2905.92	3803.93	3266.27	3941.53	3478.98	2885.81	2317.75	2633.37	2727.5
ENSG00000165527	3526.67	3472.09	3239.31	3402.79	6002.58	5679.01	5652.6	4471.95	7235.38	7523.56	7281.46	8079.07
ENSG00000185499	55.7407	48.8045	51.8597	48.6903	48.3629	81.3953	35.7508	24.0718	24.3187	25.0681	17.3782	4.98401
ENSG00000071626	6538.82	6031.84	7035.63	6948.32	3827.18	2671.86	4356.63	2787.52	5499.49	6637.82	6069.62	6238.73
ENSG00000105552	1094.45	1050.79	1333.95	1269.27	584.075	586.943	685.224	495.88	1998.76	1527.07	1525.8	1588.65
ENSG00000026508	720.342	835.653	1216.78	1032.46	5946.78	6226.37	869.936	2238.68	7139.26	4937.37	4938.88	4393.4
ENSG00000141867	5208.54	4842.6	6082.95	6256.7	4946.04	6345.85	3732.98	4365.43	7292.12	6694.23	5189.12	3959.79
ENSG00000273352	18.2229	5.97606	19.2073	18.8121	7.44045	7.46746	25.82	3.00898	32.4249	33.4241	25.488	48.5941
ENSG00000182512	3052.88	3225.08	3000.18	3254.5	2766.92	2012.48	4185.82	2294.65	3624.64	4144.59	4622.6	5535.98
ENSG00000100644	9590.62	10107.5	9658.38	9828.8	18508.1	17871.9	6421.24	8284.93	6422.44	7042.05	6120.59	5775.22
ENSG00000049759	1962.72	2152.38	2879.17	2808.54	2346.53	1857.9	2073.55	1704.89	2382.07	2173.61	1903.49	1826.64
ENSG00000142082	737.493	720.116	694.343	736.994	687.312	708.662	858.019	867.79	597.544	566.121	537.565	593.097
ENSG00000167468	10836.2	10192.2	11098	11389.1	9946.95	9171.54	17739.3	7586.84	8751.24	8811.44	12245.8	14782.6
ENSG00000106211	9153.27	8611.51	8970.76	8731.05	14076.4	10326.8	18524.9	20610.3	16698.8	13155.5	15997.2	15654.8
ENSG00000140464	1128.75	1045.81	1420.38	1361.11	1568.07	1654.79	1510.47	1112.72	1959.39	1473.8	1584.89	1571.21
ENSG00000122873	1436.4	1380.47	1246.55	1218.36	516.181	396.522	910.652	276.224	1199.72	1391.28	1770.26	1978.65
ENSG00000181788	1912.34	2019.91	2125.29	2033.93	1541.1	1639.11	2102.35	1630.87	2621.78	2618.57	2606.73	2886.99
ENSG00000196139	3.21581	0	5.76219	5.53299	39.9924	23.1491	11.9169	17.4521	0	0	1.15855	2.492
ENSG00000185624	17662.3	18333.6	18328.6	17558.4	22931.5	20082.2	18634.1	18457.1	16008.6	15478.5	18300.4	18217.8
ENSG00000254978	22.5107	20.9162	28.8109	34.3045	14.8809	13.4414	7.94462	21.6647	22.0026	33.4241	16.2196	9.96801
ENSG00000086065	1886.61	1955.17	2100.32	1911.09	1119.79	1081.29	1539.27	1071.8	1731.26	1686.87	1931.29	2095.77
ENSG00000120733	3489.15	3665.32	3382.4	3632.96	3688.6	3659.06	1925.58	4748.17	4927.42	4761.89	4402.47	3594.71
ENSG00000091513	189.733	204.182	158.46	200.294	33.482	35.8438	9.93078	235.904	195.707	56.4032	48.6589	46.1021
ENSG00000232559	199.38	204.182	189.192	219.106	438.057	457.755	413.12	459.171	121.593	156.676	152.928	138.306
ENSG00000124151	1035.49	1088.64	1215.82	1161.93	775.667	903.563	474.691	885.242	1185.82	1183.42	1091.35	808.655
ENSG00000188786	927.225	926.29	1005.5	963.846	809.149	817.687	602.798	970.095	508.376	554.632	449.516	386.26
ENSG00000255864	17.151	12.9481	19.2073	23.2385	44.6427	28.3764	11.9169	21.0629	11.5803	10.445	12.744	11.214
ENSG00000105974	1.07194	0.996011	0.960364	1.1066	1817.33	1981.86	92.3562	210.629	166.757	76.2488	47.5004	66.0381
ENSG00000162409	493.091	505.973	430.243	458.131	533.852	751.227	371.411	698.084	589.438	679.972	544.516	522.075
ENSG00000215447	123.273	157.37	86.4328	120.619	153.459	277.79	191.664	256.967	88.0104	105.495	76.464	59.8081
ENSG00000280316	15.0071	20.9162	20.1676	26.5583	11.1607	14.1882	21.8477	10.8323	8.10622	7.31153	6.95127	12.46
ENSG00000242687	51.453	37.8484	34.5731	32.0913	68.8242	97.077	53.6262	109.527	67.1658	60.5812	61.4029	31.15
ENSG00000186205	166.15	160.358	226.646	239.025	342.261	336.783	783.538	367.096	1504.28	1500.95	1883.79	1796.73
ENSG00000001084	959.384	1014.93	1200.46	1125.41	1029.57	914.017	1020.88	1001.99	1082.76	1205.36	1420.38	1219.84
ENSG00000116044	3562.05	3359.54	3328.62	3466.97	2553.93	3701.62	2936.53	4033.84	2688.95	2373.11	2281.18	2288.9
ENSG00000141564	1663.65	1658.36	1696.96	1765.02	2420.01	2972.05	1223.47	1790.34	1746.31	1848.77	1737.82	1588.65
ENSG00000198911	14499	15385.4	22353.4	20548.4	13530.5	11597.7	9601.08	8546.11	16879.5	15538	15909.1	15014.3
ENSG00000138449	242.258	255.975	237.21	246.771	1210	1527.1	540.234	439.913	59.0596	19.8456	63.72	48.5941
ENSG00000158427	88.9708	88.6449	83.5517	101.807	30.6919	36.5906	33.7646	36.7096	49.7954	56.4032	60.2443	68.5301
ENSG00000044574	26877.7	26287.7	42973.4	34919.8	37150.2	24588.1	18180.3	21066.5	21662.1	22522.6	23560.2	22355.8
ENSG00000228265	8.5755	3.98404	2.88109	6.63958	15.811	24.6426	30.7854	52.9581	28.9508	45.9582	28.9636	32.396
ENSG00000121879	1291.68	1488.04	1763.23	1794.9	1669.45	1651.8	955.341	1905.29	1570.29	1467.53	1265.13	1026.71
ENSG00000165637	7577.52	8036.81	9440.38	8509.73	3077.56	2555.37	4302.01	3758.22	7810.92	8343.5	9585.8	9901.97
ENSG00000015479	264.768	427.289	270.823	351.898	330.17	278.536	69.5154	433.293	314.985	346.775	331.344	318.976
ENSG00000087842	2268.22	2327.68	2706.31	2643.66	884.484	584.702	1495.58	808.814	3757.81	4475.7	4670.1	5821.32
ENSG00000115966	1533.94	1621.51	2059.02	1784.94	1481.58	1589.82	1209.57	2199.57	1672.2	1402.77	1296.41	1248.49
ENSG00000147872	1143.76	1190.23	1228.31	1116.56	122.767	190.42	2.97923	16.8503	2511.77	2528.74	2874.35	3169.83
ENSG00000139687	493.091	397.408	511.874	505.715	4054.12	3885.32	2358.56	3528.33	108.855	77.2933	86.8909	76.0061
ENSG00000173039	2764.53	2715.12	2842.68	2653.62	2735.3	2883.93	1887.84	4070.55	1752.1	1910.4	1879.16	1634.75
ENSG00000069869	613.148	710.156	784.618	735.887	282.737	479.411	180.74	568.096	920.635	888.873	824.884	781.243
ENSG00000141510	4839.8	5090.61	5669.99	5837.3	6263	6787.18	4844.23	7168.6	5205.35	5512.89	5979.25	5567.13
ENSG00000117791	124.345	101.593	149.817	178.162	441.777	451.782	481.643	554.254	398.363	372.888	492.382	428.625
ENSG00000101444	19229.5	20163.2	23491.5	22170.7	7048.9	5020.38	9929.78	2797.15	20394.1	22251.1	30570.5	33385.4
ENSG00000136003	800.737	845.613	849.922	764.659	1263.02	1238.85	2237.4	1532.17	1407.01	1797.59	2458.43	3095.07
ENSG00000185122	3338.01	3233.05	3790.56	3790.09	3003.15	3473.12	3055.7	4362.42	3793.71	3526.25	4057.23	4266.31
ENSG00000123358	1064.43	1001.99	1306.1	1399.85	675.221	775.869	489.587	797.982	448.158	332.152	287.319	256.676
ENSG00000236850	138.28	215.138	226.646	215.786	139.508	171.005	139.031	188.964	79.9042	134.741	106.586	122.108
ENSG00000280987	189.733	250.995	314.039	319.807	45.5728	48.5385	24.8269	99.8982	233.922	233.969	242.136	175.686
ENSG00000145416	19.2949	22.9082	22.0884	35.4111	6.51039	8.21421	11.9169	39.1168	16.2124	27.1571	17.3782	4.98401
ENSG00000225302	0	0	0	0	37.2023	53.019	5.95847	4.81437	16.2124	8.35603	9.26836	17.444
ENSG00000197122	854.334	854.577	1133.23	1177.42	427.826	666.098	142.01	173.919	843.047	689.373	867.75	760.061
ENSG00000131979	207.956	210.158	207.439	213.573	73.4744	173.992	109.239	173.317	185.285	300.817	287.319	311.5
ENSG00000042286	205.812	168.326	227.606	230.172	281.807	429.379	267.138	280.437	5.79016	9.40054	12.744	2.492
ENSG00000072210	1776.2	1904.37	3237.39	2992.24	3276.59	3095.26	3525.43	3203.36	2638	2940.28	3893.87	4653.82
ENSG00000204256	5898.87	5310.73	6546.8	5914.76	5486.4	6963.41	4553.26	15542	6747.85	5880.56	5557.54	4748.51
ENSG00000005893	6313.71	6981.04	11187.3	9712.6	7670.17	9760.72	4715.13	6432	4877.63	4056.85	4951.62	4930.43
ENSG00000116957	594.925	572.706	508.993	514.568	977.489	1182.1	969.244	3241.88	1400.06	1456.04	1543.18	1466.54
ENSG00000198793	3643.51	3832.65	4773.97	4784.93	3311	4594.73	1223.47	5251.27	1681.46	2160.03	1852.51	1479
ENSG00000111424	8.5755	22.9082	12.4847	8.85278	36.2722	105.291	18.8685	92.0748	60.2176	63.7148	49.8174	43.6101
ENSG00000128016	273.344	270.915	376.463	376.243	315.289	518.242	96.3285	299.093	91.4845	55.3587	40.5491	41.118
ENSG00000184381	228.323	217.13	309.237	248.984	142.299	186.687	139.031	861.17	277.928	198.456	151.769	140.798
ENSG00000186951	1038.71	1156.37	1961.06	1954.25	450.147	890.868	233.373	850.94	701.767	458.537	430.979	365.078
ENSG00000248671	2.14387	4.98005	8.64328	3.31979	9.30056	24.6426	11.9169	22.2665	8.10622	6.26702	0	8.72201
ENSG00000272524	12.8632	21.9122	13.4451	11.066	2.79017	0	3.97231	2.40718	9.26425	9.40054	25.488	44.8561
ENSG00000261295	18.2229	17.9282	24.0091	24.3451	75.3346	126.2	1.98616	9.62874	4.63213	0	4.63418	2.492
ENSG00000104881	61.1004	79.6808	95.0761	99.5937	329.24	436.847	212.519	640.311	121.593	102.361	112.379	88.4661
ENSG00000160200	612.076	642.427	866.248	935.075	276.227	587.689	180.74	640.913	270.979	284.105	382.32	342.65
ENSG00000236269	11.7913	6.97207	9.60364	5.53299	1.86011	4.48048	5.95847	45.7365	8.10622	5.22252	0	1.246
ENSG00000133794	478.084	484.061	475.38	538.913	579.425	842.33	454.83	1691.05	155.176	137.875	201.587	179.424
ENSG00000272869	6.43162	8.9641	2.88109	8.85278	10.2306	15.6817	12.91	52.9581	3.47409	12.534	9.26836	3.738
ENSG00000136960	31.0862	59.7606	70.1066	69.7156	21.3913	22.4024	0.993078	40.3203	0	3.13351	0	3.738
ENSG00000124762	2893.16	3023.89	2083.99	2391.36	2646.01	6506.4	1448.9	3796.13	3966.26	2532.92	5747.54	8866.55
ENSG00000279522	4.28775	2.98803	2.88109	0	22.3214	32.1101	28.7993	74.0209	1.15803	3.13351	2.31709	0
ENSG00000256164	11.7913	11.9521	1.92073	9.95937	3.72023	17.1752	23.8339	63.1886	0	2.08901	1.15855	2.492
ENSG00000181019	7358.85	7290.8	11743.3	11981.1	1695.49	2275.34	1993.11	3329.74	5302.63	5871.16	10533.5	13724.7
ENSG00000270067	10.7194	10.9561	4.80182	3.31979	32.552	43.3113	33.7646	127.581	8.10622	5.22252	5.79273	2.492
ENSG00000073150	39.6617	41.8324	59.5426	58.6496	111.607	340.516	207.553	331.59	13.8964	5.22252	19.6953	12.46
ENSG00000267268	0	0.996011	3.84146	1.1066	13.0208	8.96096	18.8685	52.3563	0	0	0	0
ENSG00000128272	6010.35	5157.34	10569.8	10573.5	5553.37	13555.7	7062.77	14290.9	5017.75	4791.14	7885.06	13373.3
ENSG00000282827	9.64743	5.97606	1.92073	3.31979	9.30056	11.2012	3.97231	68.6048	8.10622	13.5786	15.0611	12.46
ENSG00000223401	8.5755	22.9082	28.8109	43.1573	0	8.21421	5.95847	14.4431	1.15803	1.0445	1.15855	1.246
ENSG00000161011	3946.87	4061.73	6786.89	6659.5	4639.12	13551.2	3878.96	30174.1	5353.58	5913.98	7966.16	9647.79
ENSG00000182109	5.35968	5.97606	5.76219	1.1066	41.8525	61.9799	13.9031	140.219	5.79016	6.26702	6.95127	8.72201
ENSG00000268439	9.64743	6.97207	19.2073	11.066	5.58034	17.9219	18.8685	116.748	6.94819	9.40054	9.26836	7.47601
ENSG00000130766	1241.3	1320.71	1458.79	1736.25	763.576	3924.9	979.175	8886.72	464.371	424.069	590.858	640.445
ENSG00000228798	8.5755	10.9561	2.88109	15.4924	9.30056	15.6817	4.96539	113.739	1.15803	3.13351	4.63418	3.738
ENSG00000039068	4.28775	0	30.7317	12.1726	1.86011	20.1622	10.9239	42.7275	0	0	0	0
ENSG00000214783	21.4387	32.8683	27.8506	35.4111	29.7618	128.44	27.8062	674.012	12.7383	5.22252	8.10982	6.23001
ENSG00000223473	2.14387	2.98803	0	3.31979	9.30056	52.2722	6.95154	202.805	10.4223	4.17802	1.15855	3.738
ENSG00000130513	231.538	221.114	2360.58	2075.98	191.592	3397.7	165.844	2585.92	654.288	561.943	1686.84	3108.77
ENSG00000269549	3.21581	0	2.88109	1.1066	0.930056	8.21421	1.98616	63.7904	0	0	0	0
ENSG00000125144	546.688	490.037	3691.64	3617.47	38.1323	3688.93	57.5985	93351.2	728.402	944.232	1591.84	1890.18
ENSG00000155926	0	0	0	0	243.675	13.4414	471.712	26.479	0	1.0445	0	0
ENSG00000118733	0	0	0	0	57.6635	7.46746	63.557	2.40718	0	0	0	0
ENSG00000152154	180.085	144.422	96.0364	88.5278	898.434	162.791	4585.04	252.754	19.6865	17.7566	33.5978	27.412
ENSG00000179796	0	0.996011	0.960364	0	26.9716	2.24024	142.01	9.62874	11.5803	3.13351	5.79273	2.492
ENSG00000085117	198.308	247.011	157.5	142.751	10452	3594.09	26450.6	1468.98	17.3705	15.6676	13.9025	7.47601
ENSG00000113555	49.3091	38.8444	21.128	28.7715	877.043	183.7	1938.49	140.82	38.215	41.7802	37.0734	21.182
ENSG00000242550	0	0	0	0	292.038	85.1291	815.317	83.6497	0	0	0	0
ENSG00000104415	5.35968	5.97606	4.80182	0	13879.2	2476.96	10853.3	1363.07	0	1.0445	2.31709	2.492
ENSG00000064205	8.5755	2.98803	2.88109	1.1066	5.58034	2.98699	2.97923	4.81437	144.754	28.2016	13.9025	4.98401
ENSG00000156219	46.0933	26.8923	13.4451	39.8375	616.627	126.2	1307.88	138.413	0	3.13351	0	2.492
ENSG00000167772	329.085	394.42	67.2255	33.1979	239.024	114.252	6.95154	13.8413	862.734	291.417	77.6225	43.6101
ENSG00000176076	132.92	132.469	33.6127	52.0101	137.648	38.8308	663.376	51.1527	0	1.0445	0	4.98401
ENSG00000197467	1.07194	0	0	0	23.2514	12.6947	0	4.81437	127.383	19.8456	8.10982	3.738
ENSG00000185633	256.193	380.476	231.448	42.0507	386.903	279.283	51.64	373.715	4750.25	742.642	195.794	48.5941
ENSG00000165966	1.07194	2.98803	0	1.1066	60.4537	14.1882	174.782	27.6826	0	0	0	0
ENSG00000114812	54.6688	52.7886	43.2164	39.8375	140.438	27.6296	721.968	59.5778	3.47409	3.13351	6.95127	0
ENSG00000174059	9.64743	12.9481	4.80182	6.63958	265.066	140.388	1194.67	113.138	17.3705	13.5786	9.26836	11.214
ENSG00000145681	1.07194	2.98803	0	0	219.493	70.9409	409.148	48.7455	0	0	0	0
ENSG00000042832	3.21581	0	0	0	384.113	64.2202	300.903	67.4012	0	0	0	0
ENSG00000143171	0	0	0	0	312.499	67.9539	252.242	44.5329	0	0	0	0
ENSG00000204347	334.444	253.983	130.61	126.152	388.764	70.9409	3390.37	233.497	154.018	148.32	191.16	179.424
ENSG00000183631	2.14387	0.996011	0.960364	0	118.117	50.7787	208.546	14.4431	0	0	0	0
ENSG00000197632	0	0	0	0	529.202	157.563	608.757	73.4191	0	0	0	0
ENSG00000255690	201.524	179.282	176.707	152.71	18007.7	3827.07	14942.8	1249.33	1035.28	931.698	897.872	879.677
ENSG00000150722	21.4387	14.9402	0.960364	2.21319	43.7126	31.3633	418.086	68.003	0	0	0	0
ENSG00000168447	30.0142	39.8404	44.1768	23.2385	0	0	1.98616	1.20359	470.161	56.4032	30.1222	26.166
ENSG00000040731	8.5755	12.9481	17.2866	17.7056	290.178	60.4865	719.981	121.563	3.47409	1.0445	0	0
ENSG00000247095	194.021	164.342	29.7713	34.3045	83.7051	38.8308	45.6816	9.62874	182.969	92.9609	31.2807	17.444
ENSG00000157542	19.2949	13.9441	4.80182	2.21319	195.312	63.4734	689.196	124.572	0	0	0	0
ENSG00000117069	1.07194	0	0	0	274.367	57.4995	234.366	52.3563	0	0	0	0
ENSG00000178235	2.14387	2.98803	3.84146	0	72.5444	32.8568	201.595	24.0718	0	0	0	0
ENSG00000165072	6.43162	0.996011	0.960364	0	10803.5	2631.53	8370.65	1579.72	2.31606	1.0445	3.47564	1.246
ENSG00000138755	0	0	0	0	118.117	14.9349	20.8546	15.6467	0	0	0	0
ENSG00000082482	17.151	8.9641	11.5244	8.85278	262.276	109.772	834.185	121.563	0	0	0	0
ENSG00000101198	137.208	134.461	172.866	141.644	487.349	194.154	4221.57	615.036	0	1.0445	1.15855	2.492
ENSG00000215218	3.21581	2.98803	2.88109	4.42639	214.843	80.6486	970.237	182.946	0	0	0	0
ENSG00000198771	3.21581	0	3.84146	0	358.072	77.6616	203.581	42.1257	3.47409	6.26702	3.47564	3.738
ENSG00000147145	117.913	112.549	48.0182	65.2892	680.801	220.29	1480.68	222.665	0	0	0	0
ENSG00000174469	1.07194	0.996011	1.92073	0	210.193	30.6166	182.726	60.1796	0	0	0	0
ENSG00000168824	10.7194	9.96011	24.0091	9.95937	198.102	69.4474	632.591	87.8622	5.79016	1.0445	3.47564	9.96801
ENSG00000260878	0	0	0	0	30.6919	10.4544	97.3216	20.4611	0	0	0	0
ENSG00000153012	495.235	551.79	494.588	520.101	4445.67	947.621	4253.35	407.416	1.15803	1.0445	2.31709	1.246
ENSG00000125851	26.7984	24.9003	24.9695	18.8121	1884.29	560.06	3332.77	688.455	1.15803	0	1.15855	0
ENSG00000162992	4.28775	4.98005	6.72255	1.1066	1073.28	293.471	3710.14	883.437	0	0	0	0
ENSG00000275713	24.6545	20.9162	10.564	8.85278	49.293	11.2012	182.726	37.9132	0	0	0	0
ENSG00000138435	61.1004	43.8245	32.6524	21.0253	42.7826	12.6947	375.383	65.5958	1.15803	3.13351	0	0
ENSG00000221887	0	0	0	0	146.949	90.3563	493.56	71.012	0	0	0	0
ENSG00000175274	207.956	170.318	170.945	215.786	6290.9	1713.78	15610.2	2086.43	1973.29	1767.3	1365.92	1127.63
ENSG00000165071	12.8632	8.9641	14.4055	8.85278	487.349	154.576	1752.78	340.617	41.6891	25.0681	39.3905	39.872
ENSG00000171246	6.43162	3.98404	7.68291	12.1726	13.9508	54.5125	17.8754	4.81437	526.904	78.3378	45.1833	42.3641
ENSG00000115252	0	0	0	0	123.697	22.4024	703.099	193.177	0	0	0	0
ENSG00000104419	1196.28	1752.98	1375.24	447.065	2101	1494.99	1848.12	2629.85	18416.2	4082.97	1115.68	634.215
ENSG00000166407	63.2443	84.6609	81.631	74.142	267.856	65.7137	1038.76	72.2155	46.3213	39.6912	50.976	59.8081
ENSG00000101542	0	0	0	0	19.5312	8.21421	225.429	57.7724	0	0	0	0
ENSG00000108878	3.21581	6.97207	0.960364	2.21319	30.6919	18.6687	77.4601	11.4341	1.15803	0	0	0
ENSG00000157570	1.07194	1.99202	2.88109	0	268.786	83.6356	342.612	89.0658	1.15803	0	0	0
ENSG00000123610	45.0214	49.8005	36.4938	35.4111	2576.26	1167.91	3136.14	427.877	1.15803	1.0445	1.15855	3.738
ENSG00000104435	0	0	0	0	53.0132	32.1101	491.573	124.572	0	0	0	0
ENSG00000128606	241.186	185.258	121.966	107.34	2001.48	477.171	3212.61	315.943	433.104	394.823	457.625	392.49
ENSG00000224318	46.0933	43.8245	51.8597	36.5177	135.788	44.8048	412.127	51.7545	0	0	0	0
ENSG00000109158	3.21581	11.9521	3.84146	16.599	436.196	179.219	670.327	129.386	0	0	0	0
ENSG00000249853	0	0	0	0	77.1947	46.2983	198.616	34.9042	0	0	0	0
ENSG00000215018	79.3233	56.7726	15.3658	33.1979	139.508	35.0971	64.5501	16.8503	1.15803	0	0	0
ENSG00000205634	0	0	0	0	0	0	0	0	61.3757	43.8692	16.2196	14.952
ENSG00000170162	2.14387	0.996011	0	0	66.034	31.3633	309.84	81.8443	0	0	0	0
ENSG00000174600	316.221	280.875	125.808	149.391	329.24	220.29	841.137	46.3383	6.94819	6.26702	1.15855	2.492
ENSG00000135702	19.2949	8.9641	8.64328	6.63958	13.9508	2.98699	6.95154	4.21257	33.5829	13.5786	4.63418	2.492
ENSG00000275620	26.7984	27.8883	4.80182	13.2792	110.677	24.6426	214.505	74.0209	0	0	0	0
ENSG00000148926	451.285	474.101	261.219	112.873	211.123	143.375	67.5293	444.727	2325.33	872.161	227.075	168.21
ENSG00000272990	16.0791	4.98005	6.72255	4.42639	18.6011	10.4544	65.5431	4.81437	5.79016	2.08901	4.63418	3.738
ENSG00000116824	0	0	0	0	74.4045	25.3894	92.3562	26.479	0	0	0	0
ENSG00000185610	0	0	0	0	62.3138	36.5906	315.799	81.2425	0	0	0	0
ENSG00000159167	1125.53	1108.56	397.591	296.568	502.23	263.601	208.546	92.6766	4160.81	2300	938.422	999.293
ENSG00000101134	10.7194	20.9162	16.3262	17.7056	1998.69	787.071	4766.77	1337.79	0	0	0	0
ENSG00000104059	10.7194	8.9641	8.64328	11.066	450.147	173.992	421.065	93.8802	3.47409	0	0	0
ENSG00000254489	12.8632	12.9481	10.564	14.3858	101.376	37.3373	142.01	24.6736	0	0	0	0
ENSG00000247193	0	2.98803	0.960364	2.21319	102.306	50.7787	163.858	33.0988	0	0	0	0
ENSG00000273186	2.14387	6.97207	5.76219	1.1066	16.741	6.72072	39.7231	3.61078	12.7383	11.4895	3.47564	8.72201
ENSG00000163032	0	0	2.88109	1.1066	2140.99	1023.04	1485.64	156.467	0	0	1.15855	3.738
ENSG00000206129	5.35968	0	0	3.31979	26.9716	5.22722	65.5431	10.2305	3.47409	4.17802	4.63418	11.214
ENSG00000135363	39.6617	37.8484	30.7317	34.3045	1545.75	760.934	4461.9	800.991	1299.31	605.812	601.285	417.411
ENSG00000175874	0	0	0.960364	1.1066	19.5312	20.1622	93.3493	15.6467	0	1.0445	0	0
ENSG00000129521	1834.08	1752.98	764.45	641.826	522.692	331.555	259.193	287.659	4649.5	2078.56	872.385	818.623
ENSG00000151789	0	0	0	0	267.856	158.31	979.175	259.374	0	0	0	0
ENSG00000184613	0	0	0	0	479.909	173.245	987.119	315.943	0	0	0	2.492
ENSG00000002745	6.43162	1.99202	1.92073	0	202.752	70.9409	116.19	37.3114	0	0	0	0
ENSG00000147257	1.07194	0	2.88109	0	97.6559	63.4734	145.982	10.8323	1.15803	0	3.47564	2.492
ENSG00000274021	52.5249	31.8723	5.76219	33.1979	34.4121	14.1882	22.8408	4.81437	70.6399	54.3142	13.9025	19.936
ENSG00000137745	0	0	0	0	81.845	22.4024	0	5.41617	0	0	0	0
ENSG00000204099	627.083	542.826	162.302	224.639	7.44045	4.48048	56.6054	20.4611	0	0	4.63418	4.98401
ENSG00000165061	37.5178	40.8364	7.68291	24.3451	240.885	100.811	239.332	48.1437	0	1.0445	1.15855	8.72201
ENSG00000101439	6140.05	5580.65	4291.87	4695.29	23213.3	9422.45	64163.7	6220.77	4151.54	4710.71	5775.35	6519.08
ENSG00000277954	162.934	100.597	36.4938	64.1826	72.5444	20.9089	97.3216	26.479	4.63213	1.0445	1.15855	1.246
ENSG00000169418	25.7265	39.8404	31.692	34.3045	9177.8	3184.13	1658.44	368.299	55.5855	52.2252	85.7323	72.2681
ENSG00000066382	140.424	142.43	121.006	133.898	1434.15	560.06	1527.35	299.695	1.15803	1.0445	0	0
ENSG00000075884	23.5826	15.9362	15.3658	9.95937	22.3214	3.73373	29.7923	2.40718	0	0	0	0
ENSG00000165731	4.28775	9.96011	4.80182	1.1066	1424.85	584.702	765.663	166.096	1.15803	0	0	4.98401
ENSG00000141526	468.436	657.367	221.844	44.2639	561.754	297.205	24.8269	33.7006	23.1606	18.8011	4.63418	4.98401
ENSG00000102760	139.352	101.593	84.512	90.741	113.467	38.8308	441.92	52.3563	2.31606	6.26702	3.47564	9.96801
ENSG00000158716	25.7265	18.9242	31.692	12.1726	851.001	563.793	1618.72	267.198	0	0	0	0
ENSG00000189120	11.7913	11.9521	24.0091	19.9187	1896.38	877.427	2048.72	469.401	10.4223	2.08901	0	0
ENSG00000143318	82.5391	66.7327	45.1371	38.7309	184.151	57.4995	203.581	37.9132	0	4.17802	2.31709	8.72201
ENSG00000118231	0	0	0	0	64.1739	41.8178	278.062	78.8353	0	0	0	0
ENSG00000166091	7.50356	8.9641	11.5244	5.53299	40.9225	30.6166	540.234	162.485	4.63213	5.22252	5.79273	2.492
ENSG00000259134	36.4459	32.8683	9.60364	13.2792	31.6219	9.7077	3.97231	3.00898	0	0	1.15855	1.246
ENSG00000184454	1.07194	0	0	0	1060.26	414.444	187.692	38.515	0	0	0	0
ENSG00000090932	6534.53	5825.67	6208.75	5701.19	2121.46	392.042	23935.2	1672.99	8.10622	7.31153	11.5855	6.23001
ENSG00000262074	13.9352	4.98005	2.88109	1.1066	22.3214	11.2012	37.737	9.02694	0	5.22252	2.31709	3.738
ENSG00000112309	27.8704	24.9003	26.8902	38.7309	146.949	42.5645	321.757	80.6407	10.4223	6.26702	4.63418	2.492
ENSG00000179776	516.674	575.694	275.625	206.934	33.482	11.2012	70.5085	15.0449	181.811	38.6467	4.63418	4.98401
ENSG00000018236	0	0	0	0	822.17	423.405	622.66	105.916	0	0	0	0
ENSG00000147813	45.0214	24.9003	6.72255	12.1726	19.5312	2.98699	17.8754	10.8323	27.7928	19.8456	13.9025	11.214
ENSG00000183578	8.5755	3.98404	2.88109	3.31979	19.5312	29.1231	106.259	15.6467	0	0	0	0
ENSG00000164303	0	0	0	0	193.452	139.642	492.567	119.156	0	0	0	0
ENSG00000135678	84.683	103.585	77.7895	79.675	1100.26	587.689	1219.5	201.602	0	0	0	0
ENSG00000206579	1.07194	0.996011	0	0	53.0132	15.6817	206.56	81.2425	2.31606	0	0	2.492
ENSG00000274422	15.0071	14.9402	6.72255	11.066	26.0416	14.9349	171.802	17.4521	28.9508	17.7566	23.1709	31.15
ENSG00000121769	711.766	696.211	1265.76	1262.63	761.716	279.283	6541.4	426.674	88.0104	77.2933	83.4153	63.5461
ENSG00000171695	48.2372	49.8005	37.4542	36.5177	132.068	58.2462	472.705	64.3922	11.5803	17.7566	37.0734	46.1021
ENSG00000143387	25.7265	19.9202	28.8109	13.2792	1451.82	885.641	2899.79	745.024	15.0544	12.534	8.10982	11.214
ENSG00000079931	237.97	263.943	242.012	147.177	2950.14	1115.64	1906.71	554.856	0	1.0445	1.15855	0
ENSG00000016402	0	0	0	1.1066	187.871	114.999	355.522	92.0748	0	2.08901	3.47564	2.492
ENSG00000160781	87.8988	99.6011	72.0273	58.6496	194.382	75.4214	521.366	131.192	61.3757	35.5131	31.2807	23.674
ENSG00000240731	32.1581	23.9043	10.564	17.7056	13.9508	22.4024	95.3355	12.0359	5.79016	7.31153	4.63418	2.492
ENSG00000072694	8.5755	11.9521	5.76219	3.31979	174.851	85.1291	84.4116	16.8503	0	1.0445	0	0
ENSG00000126861	3.21581	9.96011	1.92073	9.95937	50.223	25.3894	139.031	42.7275	4.63213	1.0445	2.31709	0
ENSG00000116147	65.3882	99.6011	47.0578	33.1979	1516.92	416.684	821.275	500.694	0	0	0	0
ENSG00000114646	2812.76	2464.13	1735.38	1830.31	5342.24	1944.53	8488.83	1612.21	773.565	486.739	514.394	487.187
ENSG00000206538	62.1723	68.7247	64.3444	56.4364	197.172	84.3823	972.223	314.739	0	0	0	0
ENSG00000178722	47.1652	40.8364	8.64328	23.2385	0	1.49349	0.993078	2.40718	0	0	0	0
ENSG00000155368	14901	14493.9	12572.1	12497.9	20505	7527.2	78459.1	5601.52	5769.31	7186.19	8473.6	10067.7
ENSG00000102287	1.07194	0	0	0	1.86011	5.22722	4.96539	6.61976	167.915	134.741	59.0858	54.8241
ENSG00000178343	3.21581	3.98404	2.88109	3.31979	139.508	44.8048	95.3355	18.6557	13.8964	10.445	9.26836	28.658
ENSG00000105877	157.575	133.465	65.3048	53.1167	57.6635	32.8568	69.5154	77.0299	143.596	56.4032	12.744	8.72201
ENSG00000099337	1.07194	0.996011	0.960364	1.1066	13.9508	29.8699	150.948	37.9132	15.0544	6.26702	2.31709	3.738
ENSG00000183671	0	0	0	0	69.7542	45.5515	307.854	107.722	0	0	0	0
ENSG00000135643	129.704	136.453	105.64	122.832	310.639	303.926	1509.48	313.536	1.15803	1.0445	1.15855	1.246
ENSG00000164107	2.14387	1.99202	1.92073	4.42639	79.0548	28.3764	115.197	31.2934	12.7383	25.0681	16.2196	13.706
ENSG00000261051	31.0862	35.8564	12.4847	13.2792	13.0208	8.21421	12.91	6.61976	4.63213	5.22252	1.15855	0
ENSG00000251002	26.7984	46.8125	8.64328	7.74618	107.887	63.4734	165.844	62.5868	1.15803	4.17802	0	1.246
ENSG00000134256	27.8704	41.8324	12.4847	19.9187	463.168	153.083	342.612	171.512	1.15803	8.35603	1.15855	3.738
ENSG00000081138	0	0	0	0	359.002	203.862	612.729	194.982	1.15803	1.0445	0	0
ENSG00000177283	32.1581	37.8484	30.7317	42.0507	3711.85	2025.18	2841.2	462.179	210.762	172.343	148.294	173.194
ENSG00000183783	40.7336	33.8644	14.4055	32.0913	130.208	61.9799	252.242	80.0389	0	0	0	0
ENSG00000162998	11.7913	13.9441	18.2469	15.4924	156.249	97.077	248.269	45.7365	0	0	0	1.246
ENSG00000153822	1077.3	1059.76	464.816	470.304	196.242	50.032	392.266	112.536	15.0544	8.35603	27.8051	14.952
ENSG00000138778	1800.85	1441.23	975.73	976.019	1316.03	287.497	1418.11	155.263	970.43	734.286	507.443	350.126
ENSG00000143554	1682.94	1655.37	1582.68	1674.28	16800.5	6903.67	6908.84	1337.79	44.0052	41.7802	22.0124	32.396
ENSG00000171450	11.7913	12.9481	10.564	11.066	293.898	150.096	942.431	355.662	2.31606	5.22252	8.10982	7.47601
ENSG00000167779	5.35968	6.97207	12.4847	7.74618	89.2854	64.9669	288.986	61.3832	4.63213	5.22252	13.9025	11.214
ENSG00000229807	0	0	0	0	0	0	0	0	626.495	762.488	309.332	290.318
ENSG00000115457	66816	62694.9	35835	31303.4	66883.1	31022.8	130353	17738.5	64742.1	35531.9	33057.9	35691.7
ENSG00000174871	2447.23	1981.07	1091.93	1344.52	1327.19	639.215	2741.89	327.979	277.928	257.993	269.941	252.938
ENSG00000237819	3.21581	0	2.88109	3.31979	376.673	222.53	383.328	103.509	0	1.0445	0	0
ENSG00000254251	3.21581	0	0	0	5.58034	1.49349	125.128	56.5688	0	0	0	0
ENSG00000156298	750.356	758.96	904.663	752.486	2346.53	1306.81	5471.86	1067.59	35.899	21.9346	45.1833	32.396
ENSG00000128285	36.4459	49.8005	24.9695	21.0253	147.879	56.006	21.8477	32.497	93.8006	32.3796	18.5367	13.706
ENSG00000227544	1.07194	8.9641	0	0	13.0208	7.46746	52.6331	23.4701	1.15803	0	1.15855	1.246
ENSG00000145040	8.5755	6.97207	4.80182	1.1066	4.65028	19.4154	0	3.61078	90.3265	51.1807	17.3782	24.92
ENSG00000223551	249.761	157.37	127.728	169.309	228.794	66.4604	549.172	58.3742	30.1088	34.4686	81.0982	47.3481
ENSG00000079841	0	0	0	0	262.276	102.304	161.872	84.2515	0	0	0	0
ENSG00000129151	319.437	303.783	119.085	173.736	395.274	181.459	448.871	84.2515	24.3187	29.2461	53.2931	58.5621
ENSG00000125968	30.0142	51.7926	52.82	36.5177	3366.8	1950.5	3202.68	407.416	516.482	225.613	449.516	363.832
ENSG00000260257	322.653	148.406	96.9968	88.5278	130.208	70.9409	422.058	29.488	120.435	107.584	127.44	140.798
ENSG00000217648	19.2949	24.9003	3.84146	5.53299	81.845	36.5906	107.252	44.5329	5.79016	20.8901	12.744	11.214
ENSG00000273403	24.6545	19.9202	12.4847	22.1319	25.1115	11.2012	40.7162	6.61976	32.4249	21.9346	6.95127	14.952
ENSG00000138606	427.703	424.301	390.868	438.212	507.811	359.932	3886.91	580.132	733.034	526.43	592.017	543.257
ENSG00000164136	0	0	0	0	372.023	170.258	177.761	75.8263	1.15803	0	0	0
ENSG00000225285	24.6545	24.9003	4.80182	12.1726	8.37051	8.21421	1.98616	9.02694	26.6347	14.6231	5.79273	4.98401
ENSG00000103316	5.35968	0	0.960364	5.53299	40.9225	20.1622	149.955	61.3832	0	1.0445	0	0
ENSG00000187017	188.661	170.318	94.1157	26.5583	20.4612	43.3113	4.96539	61.3832	199.181	54.3142	42.8662	18.69
ENSG00000225217	221.891	240.039	91.2346	120.619	829.61	450.288	363.466	85.4551	0	3.13351	0	0
ENSG00000132622	27.8704	38.8444	6.72255	23.2385	268.786	185.94	477.67	98.0928	48.6373	34.4686	42.8662	48.5941
ENSG00000171408	328.013	257.967	161.341	234.599	1586.68	685.513	614.715	179.335	3.47409	0	2.31709	1.246
ENSG00000276814	25.7265	25.8963	11.5244	7.74618	7.44045	4.48048	19.8616	8.42515	15.0544	8.35603	6.95127	7.47601
ENSG00000237797	87.8988	78.6848	42.256	36.5177	83.7051	48.5385	185.706	36.7096	20.8446	28.2016	25.488	31.15
ENSG00000170962	0	0	0	0	197.172	114.252	141.017	34.3024	0	1.0445	5.79273	0
ENSG00000262655	96.4743	111.553	120.046	89.6344	836.121	325.581	2058.65	875.613	0	0	2.31709	0
ENSG00000106483	0	0	0	0	617.557	397.269	870.929	278.632	4.63213	0	3.47564	1.246
ENSG00000125810	2.14387	0.996011	0	1.1066	0	0	0.993078	0	57.9016	52.2252	31.2807	19.936
ENSG00000137857	25.7265	15.9362	21.128	8.85278	22.3214	14.9349	63.557	14.4431	11.5803	15.6676	4.63418	6.23001
ENSG00000112238	0	0	0	0	297.618	106.038	76.467	12.0359	33.5829	26.1126	37.0734	43.6101
ENSG00000187068	1339.92	1367.52	1062.16	1225	4023.42	1499.47	3887.9	965.883	130.858	142.053	122.806	123.354
ENSG00000157103	374.106	411.352	357.255	304.314	551.523	259.121	1391.3	333.997	8.10622	1.0445	2.31709	1.246
ENSG00000221946	64.3162	62.7487	49.9389	53.1167	40.9225	11.9479	97.3216	5.41617	0	1.0445	2.31709	0
ENSG00000204397	0	0	0	0	328.31	192.661	557.117	216.045	0	0	0	0
ENSG00000160307	3522.38	3508.95	1774.75	2261.88	13930.4	6271.92	31923.5	4293.21	6190.84	6143.77	7477.25	8095.27
ENSG00000154655	0	0	0	0	54.8733	39.5776	123.142	42.7275	0	0	0	0
ENSG00000101188	23.5826	39.8404	33.6127	19.9187	3.72023	0.746746	0	0	154.018	100.272	40.5491	54.8241
ENSG00000049540	498.451	522.906	789.419	740.313	11048.1	6601.98	9116.45	1246.92	460.897	302.906	426.345	407.442
ENSG00000150275	1.07194	0	1.92073	1.1066	144.159	65.7137	27.8062	12.0359	0	0	0	0
ENSG00000171860	1.07194	0	0	1.1066	146.949	58.993	39.7231	17.4521	3.47409	13.5786	5.79273	12.46
ENSG00000149243	24.6545	25.8963	11.5244	13.2792	28.8317	5.97397	225.429	26.479	24.3187	15.6676	54.4516	51.0861
ENSG00000250318	11.7913	13.9441	1.92073	4.42639	18.6011	14.9349	18.8685	12.6377	17.3705	18.8011	9.26836	2.492
ENSG00000279673	30.0142	37.8484	17.2866	19.9187	62.3138	26.1361	105.266	29.488	11.5803	28.2016	12.744	23.674
ENSG00000149295	7.50356	2.98803	13.4451	5.53299	153.459	70.1942	331.688	85.4551	22.0026	26.1126	31.2807	49.8401
ENSG00000143226	760.003	664.339	578.139	567.684	2621.83	1151.48	1348.6	236.506	4.63213	0	6.95127	3.738
ENSG00000264577	107.194	81.6729	72.9877	149.391	239.024	73.1811	716.009	87.8622	52.1114	111.762	107.745	125.846
ENSG00000101204	1.07194	3.98404	2.88109	4.42639	313.429	175.485	1060.61	466.994	5.79016	2.08901	2.31709	1.246
ENSG00000169994	3.21581	5.97606	0.960364	3.31979	27.9017	31.3633	55.6124	7.82335	0	0	0	0
ENSG00000188783	8.5755	11.9521	7.68291	5.53299	354.351	175.485	56.6054	20.4611	93.8006	29.2461	31.2807	21.182
ENSG00000108231	129.704	85.6569	45.1371	61.9694	36.2722	10.4544	15.8892	9.02694	0	0	0	0
ENSG00000137331	25.7265	24.9003	19.2073	19.9187	16.741	30.6166	5.95847	13.2395	1148.77	511.807	428.662	310.254
ENSG00000087510	0	0	0	0	41.8525	33.6036	0	6.61976	309.194	213.079	108.903	118.37
ENSG00000260317	13.9352	6.97207	5.76219	4.42639	33.482	17.1752	58.5916	19.8593	1.15803	1.0445	5.79273	1.246
ENSG00000225205	15.0071	10.9561	12.4847	6.63958	20.4612	11.2012	7.94462	25.8772	61.3757	25.0681	4.63418	4.98401
ENSG00000171033	0	1.99202	0	0	1047.24	800.512	2107.31	705.305	4.63213	0	0	1.246
ENSG00000136928	260.481	231.074	185.35	258.944	63.2438	45.5515	21.8477	10.8323	3287.65	2521.43	1362.45	1182.46
ENSG00000271447	12.8632	1.99202	5.76219	5.53299	147.879	82.1421	143.003	37.3114	5.79016	4.17802	8.10982	11.214
ENSG00000112280	67.532	55.7766	55.7011	39.8375	470.608	383.828	682.244	123.368	2.31606	6.26702	2.31709	7.47601
ENSG00000261542	16.0791	12.9481	4.80182	4.42639	14.8809	16.4284	50.647	3.61078	32.4249	15.6676	23.1709	16.198
ENSG00000075035	15.0071	5.97606	1.92073	3.31979	461.308	259.121	133.072	29.488	0	0	0	0
ENSG00000171885	27.8704	30.8763	66.2651	27.6649	1179.31	710.902	1309.87	378.53	22.0026	38.6467	34.7564	28.658
ENSG00000171840	8.5755	1.99202	0	0	28.8317	24.6426	70.5085	27.6826	0	0	0	0
ENSG00000267152	50.381	37.8484	25.9298	26.5583	67.8941	44.058	129.1	14.4431	33.5829	26.1126	23.1709	31.15
ENSG00000163661	1079.44	1039.84	686.66	661.745	1341.14	1082.04	4076.58	753.449	314.985	202.634	353.356	322.714
ENSG00000198739	8.5755	8.9641	9.60364	7.74618	47.4329	4.48048	160.879	86.0569	0	0	0	0
ENSG00000137033	225.107	255.975	112.363	113.979	646.389	353.211	747.788	318.35	2.31606	0	0	2.492
ENSG00000253636	28.9423	11.9521	14.4055	5.53299	6.51039	1.49349	4.96539	3.00898	20.8446	11.4895	10.4269	6.23001
ENSG00000198959	19.2949	36.8524	19.2073	23.2385	84.6351	132.174	7.94462	11.4341	247.819	36.5576	15.0611	6.23001
ENSG00000240758	18.2229	11.9521	3.84146	5.53299	18.6011	11.2012	23.8339	7.22155	5.79016	7.31153	6.95127	6.23001
ENSG00000267049	49.3091	18.9242	12.4847	28.7715	29.7618	21.6556	78.4531	10.8323	17.3705	10.445	16.2196	8.72201
ENSG00000241418	9.64743	2.98803	3.84146	3.31979	30.6919	13.4414	48.6608	23.4701	0	0	0	0
ENSG00000197956	5.35968	0.996011	19.2073	14.3858	23190	18355	42142.2	9272.48	2191	1669.12	2729.53	3117.5
ENSG00000101938	1582.18	1812.74	1997.56	1821.46	4296.86	1395.67	5365.6	1106.7	10.4223	7.31153	8.10982	2.492
ENSG00000107242	38.5897	26.8923	12.4847	27.6649	187.871	79.9019	218.477	93.2784	10.4223	9.40054	9.26836	14.952
ENSG00000123080	7133.74	6677.26	4847.92	5046.08	9855.81	4221.36	14287.4	3761.23	1079.29	878.428	800.555	727.665
ENSG00000154146	2187.82	1903.38	1271.52	1433.04	2250.74	1409.86	3734.97	649.94	76.4301	111.762	101.952	124.6
ENSG00000242540	25.7265	15.9362	7.68291	11.066	24.1815	12.6947	66.5362	19.2575	6.94819	7.31153	12.744	7.47601
ENSG00000116016	826.463	936.25	936.355	1070.08	895.644	1206.74	130.093	246.135	7786.6	3682.92	2035.56	1445.36
ENSG00000008196	5.35968	9.96011	1.92073	1.1066	52.0832	50.7787	98.3147	25.2754	0	0	0	1.246
ENSG00000262119	13.9352	5.97606	3.84146	5.53299	10.2306	7.46746	25.82	9.02694	12.7383	14.6231	5.79273	8.72201
ENSG00000169851	495.235	633.463	578.139	559.938	4536.81	2137.93	2653.5	697.482	360.148	381.244	259.514	188.146
ENSG00000152578	3.21581	4.98005	4.80182	1.1066	1967.07	814.7	1195.67	557.865	72.956	118.029	135.55	128.338
ENSG00000148408	0	0	0	0	0.930056	0.746746	0	3.00898	218.868	97.1389	75.3054	76.0061
ENSG00000186907	2739.87	2413.33	2887.82	2759.85	2779.94	1161.94	7925.75	961.67	98.4327	91.9164	70.6713	49.8401
ENSG00000111913	94.3305	54.7806	44.1768	30.9847	846.351	451.782	313.813	74.0209	213.078	116.984	113.537	93.4501
ENSG00000236397	7.50356	8.9641	1.92073	4.42639	19.5312	18.6687	31.7785	8.42515	3.47409	5.22252	1.15855	2.492
ENSG00000116774	2.14387	0	0	0	466.888	259.121	120.162	31.8952	0	0	0	0
ENSG00000164106	130.776	132.469	81.631	119.512	2576.26	2142.42	3658.5	814.832	11.5803	16.7121	28.9636	37.38
ENSG00000179915	8.5755	13.9441	7.68291	4.42639	202.752	94.8368	338.64	170.308	0	0	1.15855	0
ENSG00000249014	36.4459	29.8803	21.128	18.8121	33.482	17.9219	44.6885	12.0359	1.15803	1.0445	1.15855	1.246
ENSG00000210176	13.9352	6.97207	4.80182	8.85278	10.2306	5.22722	29.7923	6.61976	15.0544	17.7566	11.5855	9.96801
ENSG00000261061	224.035	197.21	136.372	169.309	301.338	206.849	762.684	109.527	160.966	209.945	170.306	127.092
ENSG00000007062	249.761	300.795	154.619	122.832	1061.19	483.145	782.545	423.063	0	0	1.15855	2.492
ENSG00000054803	0	0	0	0	89.2854	43.3113	2.97923	2.40718	0	0	0	0
ENSG00000095303	144.711	171.314	146.936	132.792	3599.32	1672.71	1387.33	613.832	253.609	185.922	178.416	107.156
ENSG00000197461	2733.44	2368.51	2320.24	2154.54	12374.4	6423.51	6563.25	781.733	383.308	344.686	289.636	340.158
ENSG00000163630	0	0	0	0	9.30056	8.21421	37.737	17.4521	83.3783	41.7802	27.8051	32.396
ENSG00000082781	2590.87	2589.63	2279.9	2334.92	13213.3	5140.6	8913.87	1987.73	2683.16	1891.6	2153.74	2001.08
ENSG00000163406	50.381	55.7766	21.128	19.9187	298.548	107.531	670.327	294.278	54.4275	80.4268	74.1469	85.9741
ENSG00000166840	0	0	0	0	0	0	0	1.80539	41.6891	48.0472	23.1709	19.936
ENSG00000182132	634.587	574.698	605.029	575.43	2020.08	804.993	2007.01	630.081	0	0	0	0
ENSG00000145808	0	0	0	0	49.293	33.6036	32.7716	7.82335	0	1.0445	0	0
ENSG00000111348	4.28775	1.99202	0.960364	0	93.0056	42.5645	58.5916	18.0539	46.3213	47.0027	24.3294	39.872
ENSG00000168528	256.193	275.895	384.146	442.639	2403.27	2198.42	9563.34	3092.03	136.648	94.0054	136.708	125.846
ENSG00000231007	72.8917	70.7168	39.3749	52.0101	85.5652	16.4284	103.28	50.5509	48.6373	60.5812	32.4393	31.15
ENSG00000163536	6.43162	7.96808	8.64328	7.74618	725.444	406.23	208.546	46.9401	16.2124	16.7121	9.26836	13.706
ENSG00000070808	332.3	347.608	175.747	172.629	12.0907	26.8829	90.3701	19.8593	2.31606	2.08901	1.15855	0
ENSG00000272540	54.6688	38.8444	25.9298	23.2385	44.6427	10.4544	16.8823	10.8323	35.899	39.6912	18.5367	28.658
ENSG00000177875	499.523	467.129	255.457	250.091	800.778	460.742	1685.25	714.332	111.171	82.5158	90.3665	66.0381
ENSG00000121966	835.039	806.769	511.874	402.801	1961.49	1466.61	1849.11	371.308	0	0	0	0
ENSG00000087250	1127.68	893.422	896.98	663.958	436.196	168.018	1629.64	128.784	187.601	133.697	171.465	201.852
ENSG00000198682	200.452	249.003	149.817	137.218	641.739	325.581	709.057	223.868	150.544	106.539	119.33	84.7281
ENSG00000100276	0	1.99202	0	2.21319	1.86011	2.98699	0	10.8323	83.3783	31.3351	26.6465	17.444
ENSG00000180660	0	0	0	0	83.7051	37.3373	173.789	98.0928	33.5829	33.4241	11.5855	17.444
ENSG00000250198	23.5826	60.7566	20.1676	32.0913	112.537	50.7787	119.169	46.9401	0	5.22252	8.10982	4.98401
ENSG00000127920	1484.63	1326.69	679.938	659.532	4420.56	2016.22	5524.49	1060.36	1210.14	1518.71	1558.24	1911.37
ENSG00000150048	0	0	0	0	155.319	80.6486	4.96539	1.20359	0	0	0	0
ENSG00000279675	65.3882	77.6888	35.5335	55.3299	68.8242	28.3764	56.6054	18.0539	0	0	0	0
ENSG00000219529	3.21581	3.98404	0	3.31979	13.9508	6.72072	39.7231	15.0449	11.5803	3.13351	5.79273	7.47601
ENSG00000162373	358.027	370.516	211.28	210.253	909.595	527.95	1729.94	688.455	252.451	160.854	163.355	134.568
ENSG00000107984	0	0	0	0	73.4744	47.045	20.8546	1.20359	0	0	0	0
ENSG00000230982	17.151	10.9561	4.80182	13.2792	38.1323	14.1882	16.8823	10.2305	12.7383	17.7566	9.26836	6.23001
ENSG00000171476	361.243	346.612	370.701	385.096	636.158	276.296	1297.95	322.563	1.15803	0	0	0
ENSG00000151366	1866.24	1625.49	1233.11	1249.35	2111.23	1195.54	7910.86	1108.51	942.638	1013.17	1443.55	1703.28
ENSG00000279118	50.381	40.8364	31.692	32.0913	99.516	67.9539	126.121	30.6916	0	0	0	0
ENSG00000125848	882.204	964.138	561.813	630.76	2536.26	1182.1	1791.51	740.209	86.8524	110.717	61.4029	98.4341
ENSG00000198668	17889.6	18258.9	10698.5	11889.3	55018.4	29985.6	87021.4	21295.2	19794.2	22456.8	20060.2	19400.2
ENSG00000074416	172.582	212.15	236.25	246.771	5753.33	2460.53	1337.68	899.084	26.6347	20.8901	19.6953	8.72201
ENSG00000137460	224.035	222.11	207.439	216.893	792.408	322.594	619.68	211.23	2.31606	1.0445	0	0
ENSG00000173114	2396.85	2118.51	873.931	1059.01	5717.99	3586.62	2159.94	647.533	288.35	172.343	256.038	194.376
ENSG00000170579	6.43162	19.9202	12.4847	15.4924	959.818	463.729	518.387	282.844	1.15803	1.0445	0	4.98401
ENSG00000255258	15.0071	17.9282	9.60364	5.53299	9.30056	13.4414	49.6539	10.2305	0	0	0	8.72201
ENSG00000136114	487.731	547.806	342.85	367.39	758.926	350.971	807.372	282.242	10.4223	6.26702	8.10982	9.96801
ENSG00000226426	13.9352	18.9242	1.92073	6.63958	6.51039	2.98699	29.7923	24.0718	0	0	0	0
ENSG00000124205	0	0	0	0	1919.64	996.16	19.8616	13.8413	0	0	0	0
ENSG00000147119	1401.02	1243.02	783.657	912.943	466.888	227.011	1420.1	168.503	511.85	507.629	425.186	375.046
ENSG00000164879	18.2229	14.9402	7.68291	1.1066	284.597	112.759	164.851	127.581	0	0	2.31709	0
ENSG00000134333	49965.1	51829.4	25127.9	21355.1	32100.9	12957.5	16595.3	4004.35	42957.2	39350.6	29380.7	28747.7
ENSG00000186918	2380.77	2337.64	1717.13	1579.11	1195.12	684.02	902.708	653.551	6412.02	3475.07	2213.98	1883.95
ENSG00000275367	5.35968	3.98404	0	1.1066	43.7126	23.8959	56.6054	31.2934	5.79016	0	2.31709	1.246
ENSG00000273271	33.23	11.9521	7.68291	15.4924	25.1115	21.6556	63.557	25.8772	16.2124	30.2906	11.5855	11.214
ENSG00000118507	259.409	239.043	211.28	236.812	838.911	473.437	1678.3	406.814	258.241	291.417	256.038	282.842
ENSG00000146904	13.9352	11.9521	5.76219	7.74618	318.079	185.193	110.232	30.0898	13.8964	3.13351	6.95127	11.214
ENSG00000244701	30.0142	19.9202	18.2469	14.3858	27.9017	7.46746	73.4878	24.0718	19.6865	21.9346	17.3782	19.936
ENSG00000260400	185.445	122.509	80.6706	75.2486	66.9641	58.2462	160.879	29.488	313.827	194.278	144.818	161.98
ENSG00000263335	5.35968	8.9641	13.4451	3.31979	80.9149	58.993	124.135	25.2754	86.8524	61.6257	46.3418	46.1021
ENSG00000160606	70.7478	125.497	70.1066	66.3958	364.582	244.186	948.389	184.751	289.508	291.417	246.77	291.564
ENSG00000263155	1.07194	0	0	0	0	2.24024	4.96539	4.81437	159.808	82.5158	68.3542	56.0701
ENSG00000100095	1015.12	1178.28	779.816	1057.91	1556.91	467.463	3390.37	1475.6	3.47409	2.08901	0	1.246
ENSG00000265749	16.0791	7.96808	10.564	8.85278	18.6011	20.9089	31.7785	8.42515	31.2669	8.35603	4.63418	6.23001
ENSG00000075043	18795.3	18792.7	17001.3	17299.4	16541.1	7702.69	53697.7	7762.57	6083.14	5161.94	6542.3	6759.56
ENSG00000185361	673.176	552.786	502.27	427.146	718.003	318.861	757.718	134.201	491.005	290.372	256.038	209.328
ENSG00000277476	118.985	82.6689	86.4328	75.2486	134.858	66.4604	256.214	60.1796	40.5311	38.6467	40.5491	27.412
ENSG00000163535	1971.29	1685.25	1122.67	1020.28	1952.19	668.338	2674.36	1041.11	1169.61	1224.16	936.104	884.661
ENSG00000269416	157.575	160.358	119.085	159.35	208.333	132.174	345.591	51.7545	0	0	1.15855	0
ENSG00000142623	2.14387	0.996011	1.92073	0	0	2.24024	0	4.21257	41.6891	40.7357	17.3782	19.936
ENSG00000182165	123.273	126.493	99.8779	78.5684	500.37	367.399	949.382	264.189	54.4275	44.9137	64.8785	82.2361
ENSG00000166603	0	0	0	0	257.626	157.563	48.6608	6.01796	0	0	0	0
ENSG00000145861	31.0862	12.9481	11.5244	7.74618	262.276	288.991	448.871	87.2605	13.8964	3.13351	8.10982	8.72201
ENSG00000109472	13.9352	21.9122	6.72255	8.85278	6755.93	4892.68	18953.9	7107.82	1243.73	991.234	1486.41	1513.89
ENSG00000256234	26.7984	11.9521	9.60364	8.85278	14.8809	2.98699	30.7854	15.6467	1.15803	2.08901	3.47564	6.23001
ENSG00000226403	6.43162	2.98803	0.960364	1.1066	58.5935	40.3243	53.6262	16.8503	0	0	5.79273	0
ENSG00000149131	1.07194	3.98404	1.92073	0	135.788	129.187	200.602	52.3563	11.5803	0	3.47564	2.492
ENSG00000131389	1917.7	2381.46	2132.01	2090.36	521.762	424.899	134.065	134.201	7690.49	4028.65	2539.53	1665.9
ENSG00000275632	155.431	64.7407	55.7011	59.7562	28.8317	17.1752	156.906	13.8413	66.0078	100.272	74.1469	89.7121
ENSG00000125869	415.912	461.153	356.295	362.964	1494.6	844.57	1236.38	382.742	0	0	1.15855	0
ENSG00000241269	33.23	30.8763	15.3658	18.8121	49.293	23.1491	115.197	58.3742	40.5311	41.7802	24.3294	27.412
ENSG00000117318	5380.05	5024.87	2321.2	2646.98	12553	7061.23	12203.9	1896.26	5767	3471.93	5430.1	4728.58
ENSG00000269958	200.452	153.386	84.512	126.152	330.17	215.063	684.231	101.102	238.555	301.862	250.246	260.414
ENSG00000267904	75.0356	40.8364	32.6524	49.7969	82.775	64.2202	99.3078	27.0808	61.3757	36.5576	25.488	14.952
ENSG00000277734	175.798	198.206	62.4237	92.9542	248.325	176.979	185.706	64.994	25.4767	37.6021	31.2807	44.8561
ENSG00000127241	462.005	544.818	398.551	365.177	1430.43	739.279	1706.11	720.35	23.1606	13.5786	26.6465	24.92
ENSG00000180447	11722.7	12731	12216.8	12480.2	11152.3	1701.83	21365.1	1375.1	2730.64	3397.77	3183.68	3438.96
ENSG00000135245	1442.83	1479.08	961.325	855.4	1077.94	642.949	1665.39	296.084	3359.45	1754.77	1501.47	1621.05
ENSG00000279838	12.8632	25.8963	11.5244	12.1726	7.44045	6.72072	25.82	8.42515	3.47409	11.4895	2.31709	6.23001
ENSG00000114268	942.233	983.062	623.276	441.532	1190.47	928.206	823.261	586.751	1504.28	787.556	450.674	366.324
ENSG00000197153	20.3668	21.9122	6.72255	18.8121	46.5028	4.48048	112.218	47.5419	17.3705	37.6021	25.488	37.38
ENSG00000138587	218.675	176.294	168.064	146.071	266.926	216.556	589.888	144.431	4.63213	8.35603	6.95127	11.214
ENSG00000279170	8.5755	13.9441	0.960364	7.74618	40.9225	18.6687	31.7785	24.0718	2.31606	4.17802	1.15855	2.492
ENSG00000269891	34.302	22.9082	30.7317	36.5177	20.4612	6.72072	69.5154	1.80539	50.9534	29.2461	31.2807	18.69
ENSG00000239218	12.8632	10.9561	10.564	16.599	15.811	21.6556	93.3493	13.8413	6.94819	5.22252	8.10982	8.72201
ENSG00000113389	4.28775	1.99202	1.92073	2.21319	551.523	186.687	619.68	455.56	0	1.0445	1.15855	0
ENSG00000261829	45.0214	51.7926	33.6127	18.8121	1.86011	1.49349	18.8685	12.0359	9.26425	0	0	3.738
ENSG00000197457	10632.5	10788.8	7157.59	8072.63	15386.9	7902.07	28492.4	5194.1	5286.41	5833.56	6444.99	7311.54
ENSG00000102144	48877.1	55012.7	31879.3	26050.4	20369.2	9128.23	20317.4	5733.91	49178.1	30176.8	24821.8	25801
ENSG00000117228	4.28775	6.97207	0.960364	3.31979	708.703	512.268	420.072	93.8802	38.215	25.0681	22.0124	31.15
ENSG00000081818	2.14387	3.98404	0	3.31979	32.552	22.4024	23.8339	12.0359	3.47409	3.13351	0	0
ENSG00000188011	1596.11	1493.02	803.825	897.45	0.930056	0	0.993078	0.601796	0	3.13351	2.31709	6.23001
ENSG00000164125	0	0	0	0	5557.09	2953.38	2009.99	1230.67	0	0	1.15855	0
ENSG00000256185	77.1795	72.7088	38.4146	54.2233	31.6219	23.1491	78.4531	18.6557	16.2124	9.40054	17.3782	6.23001
ENSG00000120675	235.826	225.098	143.094	164.883	1022.13	657.884	872.915	337.608	0	0	0	0
ENSG00000197646	6.43162	5.97606	1.92073	2.21319	74.4045	43.3113	28.7993	16.2485	0	0	0	0
ENSG00000082196	22.5107	7.96808	1.92073	11.066	223.214	120.973	18.8685	21.6647	12.7383	3.13351	1.15855	2.492
ENSG00000142408	1187.71	1261.95	541.645	577.644	510.601	545.872	746.794	302.703	501.428	349.909	354.515	201.852
ENSG00000187546	73.9636	78.6848	61.4633	42.0507	719.864	457.755	625.639	268.401	0	0	0	0
ENSG00000250742	0	0	0	0	817.519	589.183	1961.33	950.236	0	0	0	0
ENSG00000113361	945.448	953.182	639.603	702.689	5370.14	2487.41	5849.23	2136.38	1572.61	1733.88	1831.66	1320.76
ENSG00000281344	30.0142	17.9282	10.564	14.3858	31.6219	10.4544	70.5085	13.8413	53.2695	76.2488	47.5004	59.8081
ENSG00000267655	8.5755	3.98404	4.80182	2.21319	17.6711	8.21421	36.7439	18.0539	10.4223	11.4895	10.4269	4.98401
ENSG00000234961	38.5897	31.8723	23.0487	28.7715	72.5444	37.3373	39.7231	15.0449	115.803	35.5131	42.8662	39.872
ENSG00000164841	2.14387	5.97606	3.84146	2.21319	28.8317	26.1361	68.5224	23.4701	3.47409	7.31153	1.15855	7.47601
ENSG00000182103	8699.84	8712.1	6185.71	6473.59	7840.37	3131.11	17574.5	2627.44	4809.31	4660.58	5578.39	5255.63
ENSG00000188662	48.2372	48.8045	40.3353	50.9035	180.431	134.414	194.643	39.7185	2.31606	0	0	0
ENSG00000261662	71.8198	36.8524	17.2866	28.7715	53.0132	39.5776	54.6193	16.2485	6.94819	2.08901	10.4269	13.706
ENSG00000179242	2703.42	2818.71	2553.61	2556.24	4853.03	1937.81	6341.79	1690.45	1351.42	1011.08	1105.25	846.035
ENSG00000244682	180.085	191.234	61.4633	108.447	400.854	267.335	54.6193	25.8772	0	0	0	0
ENSG00000156265	87.8988	77.6888	35.5335	39.8375	1388.57	618.306	1184.74	804.602	25.4767	15.6676	28.9636	29.904
ENSG00000279660	35.3739	37.8484	12.4847	24.3451	38.1323	10.4544	13.9031	13.8413	22.0026	17.7566	17.3782	14.952
ENSG00000164929	12121.5	11795.8	10543.8	11726.6	16450.8	9503.84	27481.4	6275.53	264.031	172.343	180.733	134.568
ENSG00000258818	7.50356	10.9561	14.4055	17.7056	24.1815	14.9349	32.7716	10.8323	37.057	8.35603	4.63418	4.98401
ENSG00000100351	17.151	4.98005	5.76219	7.74618	13.9508	3.73373	11.9169	7.22155	25.4767	21.9346	16.2196	13.706
ENSG00000168792	269.056	254.979	215.122	231.279	641.739	454.022	2038.79	401.398	459.739	515.985	544.516	504.631
ENSG00000118432	266.912	321.711	180.548	190.335	430.616	249.413	821.275	467.596	98.4327	31.3351	3.47564	16.198
ENSG00000046889	3.21581	2.98803	5.76219	4.42639	248.325	124.707	6.95154	12.0359	0	0	0	0
ENSG00000134184	3.21581	0	0.960364	2.21319	627.788	605.611	1070.54	347.838	1.15803	0	0	2.492
ENSG00000185347	1200.57	1018.92	662.651	634.08	1808.03	964.796	5188.83	720.35	2313.75	2332.38	2288.13	2545.58
ENSG00000164543	2320.74	2132.46	1565.39	1594.61	8171.47	4994.99	9599.09	3533.15	949.586	1001.68	941.897	1001.79
ENSG00000203362	51.453	31.8723	17.2866	22.1319	11.1607	13.4414	39.7231	11.4341	37.057	19.8456	23.1709	21.182
ENSG00000230562	12.8632	16.9322	15.3658	8.85278	17.6711	8.21421	51.64	10.8323	18.5285	21.9346	13.9025	22.428
ENSG00000169744	230.466	251.991	235.289	208.04	2004.27	1039.47	798.434	300.296	178.337	110.717	129.757	104.664
ENSG00000162374	1493.21	1615.53	1416.54	1320.17	889.134	356.198	2747.85	714.332	0	0	1.15855	1.246
ENSG00000099994	2.14387	2.98803	3.84146	1.1066	7.44045	14.1882	10.9239	7.82335	62.5337	16.7121	18.5367	12.46
ENSG00000152256	2733.44	2938.23	1968.75	1734.04	456.658	321.101	261.179	617.443	3433.56	2219.57	1099.46	1070.32
ENSG00000146352	1.07194	0.996011	0	0	86.4952	44.8048	235.359	134.802	0	0	3.47564	0
ENSG00000162433	7119.81	7777.85	5833.25	5591.63	4122.94	1931.83	7819.49	1986.53	2017.29	1258.63	838.787	879.677
ENSG00000091986	8903.51	8756.93	7723.25	6926.19	8577.91	3339.45	11365.8	2046.11	3243.65	3116.8	2641.48	2232.83
ENSG00000198157	896.139	696.211	638.642	538.913	550.593	283.017	1778.6	302.102	380.992	392.734	419.393	480.957
ENSG00000276600	140.424	135.457	44.1768	56.4364	632.438	345.744	439.933	162.485	277.928	253.815	246.77	210.574
ENSG00000279443	35.3739	18.9242	19.2073	5.53299	17.6711	11.9479	34.7577	17.4521	12.7383	9.40054	1.15855	17.444
ENSG00000188643	2590.87	2462.14	1634.54	1844.7	8509.08	5614.04	16831.7	4239.65	3438.2	3324.66	3816.25	3971.01
ENSG00000214353	15.0071	15.9362	4.80182	5.53299	3.72023	10.4544	14.8962	7.82335	41.6891	19.8456	16.2196	18.69
ENSG00000260342	4.28775	2.98803	6.72255	4.42639	34.4121	4.48048	38.73	13.8413	2.31606	13.5786	8.10982	17.444
ENSG00000075461	2060.26	1913.34	1617.25	1959.78	2675.77	1543.52	3993.17	891.26	1198.56	707.129	678.907	459.775
ENSG00000257354	47.1652	25.8963	21.128	17.7056	16.741	20.1622	14.8962	7.82335	19.6865	14.6231	5.79273	6.23001
ENSG00000207697	36.4459	29.8803	23.0487	18.8121	2.79017	0	4.96539	0.601796	9.26425	15.6676	8.10982	6.23001
ENSG00000170430	0	0	0	0	362.722	391.295	643.514	181.742	0	0	0	1.246
ENSG00000170379	6.43162	6.97207	0.960364	0	39.0624	17.1752	18.8685	34.3024	17.3705	4.17802	0	0
ENSG00000218052	2.14387	1.99202	0.960364	1.1066	47.4329	20.1622	63.557	18.0539	10.4223	3.13351	22.0124	11.214
ENSG00000246859	40.7336	50.7965	36.4938	35.4111	41.8525	18.6687	6.95154	8.42515	86.8524	74.1598	39.3905	34.888
ENSG00000144583	10.7194	6.97207	5.76219	2.21319	18.6011	20.9089	55.6124	58.976	64.8498	25.0681	13.9025	1.246
ENSG00000112559	2909.24	2957.16	2576.66	2646.98	4554.49	3360.36	9502.76	2560.64	349.726	255.904	351.039	270.382
ENSG00000104368	602.429	659.359	603.109	611.948	22299	13015.8	7487.81	2733.96	1082.76	857.538	991.715	956.929
ENSG00000274561	45.0214	34.8604	26.8902	28.7715	47.4329	29.1231	78.4531	18.0539	23.1606	15.6676	11.5855	26.166
ENSG00000271936	22.5107	13.9441	5.76219	7.74618	68.8242	48.5385	94.3424	26.479	28.9508	11.4895	27.8051	21.182
ENSG00000276345	775.01	597.606	473.46	516.781	312.499	176.979	607.764	151.051	0	1.0445	1.15855	0
ENSG00000267500	22.5107	13.9441	3.84146	6.63958	12.0907	25.3894	32.7716	12.0359	23.1606	48.0472	17.3782	22.428
ENSG00000210191	45.0214	17.9282	31.692	53.1167	48.3629	19.4154	69.5154	22.8683	61.3757	62.6702	28.9636	19.936
ENSG00000239415	51.453	31.8723	24.9695	34.3045	76.2646	47.045	99.3078	36.1078	68.3239	44.9137	45.1833	26.166
ENSG00000263731	128.632	61.7527	52.82	63.076	83.7051	71.6876	311.826	24.6736	67.1658	69.9818	98.4763	107.156
ENSG00000125462	23823.8	23000.9	17778.3	18141.6	26685.2	18358	34510.4	7969.59	186.443	82.5158	100.793	82.2361
ENSG00000123307	0	0	0	0	24.1815	10.4544	237.346	140.219	0	0	0	0
ENSG00000196968	716.054	651.391	523.398	489.116	461.308	440.58	366.446	148.042	1335.21	862.76	529.455	406.196
ENSG00000159399	7094.08	7211.12	5615.25	4763.9	2356.76	1656.28	657.417	1059.16	9904.64	6576.2	3278.68	3149.89
ENSG00000104213	21.4387	43.8245	36.4938	27.6649	93.0056	65.7137	226.422	76.4281	13.8964	7.31153	16.2196	11.214
ENSG00000130558	179.013	184.262	108.521	147.177	1447.17	1151.48	1261.21	411.629	74.114	15.6676	4.63418	2.492
ENSG00000118322	198.308	227.09	79.7102	105.127	92.0756	57.4995	33.7646	13.2395	62.5337	50.1362	76.464	52.3321
ENSG00000156113	131.848	189.242	187.271	198.081	525.482	232.985	453.837	138.413	10.4223	0	1.15855	0
ENSG00000106511	2632.68	2861.54	2609.31	2503.12	6821.03	3761.36	5175.92	1248.13	0	0	1.15855	1.246
ENSG00000153707	1960.57	2402.38	2158.9	2040.56	351.561	288.244	289.979	131.793	5874.69	3571.16	2220.93	1526.35
ENSG00000160233	0	0	0	0	0.930056	0	0	0	944.954	645.504	512.077	409.934
ENSG00000166979	130.776	165.338	178.628	164.883	414.805	213.569	692.175	199.796	28.9508	20.8901	39.3905	46.1021
ENSG00000176171	6498.08	6025.86	4102.68	2994.45	1679.68	851.291	1423.08	1003.19	7820.19	5432.47	3949.48	3871.33
ENSG00000066032	6.43162	2.98803	0.960364	2.21319	515.251	393.535	456.816	173.317	0	0	0	0
ENSG00000188549	320.509	275.895	110.442	178.162	60.4537	54.5125	32.7716	58.976	185.285	151.453	117.013	78.4981
ENSG00000280106	47.1652	10.9561	26.8902	14.3858	4.65028	4.48048	44.6885	8.42515	9.26425	3.13351	6.95127	8.72201
ENSG00000198580	30.0142	14.9402	17.2866	12.1726	2.79017	8.96096	3.97231	2.40718	15.0544	11.4895	4.63418	0
ENSG00000162873	14172.1	14950.1	10885.7	11581.6	15393.4	7026.14	15456.3	3975.47	4768.77	3166.94	3600.76	2496.99
ENSG00000140067	431.991	365.536	162.302	262.264	39.0624	32.1101	153.927	119.156	0	0	2.31709	0
ENSG00000183018	24.6545	34.8604	54.7408	24.3451	9.30056	63.4734	7.94462	138.413	418.049	74.1598	28.9636	21.182
ENSG00000279133	3.21581	4.98005	1.92073	4.42639	6.51039	6.72072	31.7785	7.82335	24.3187	24.0236	16.2196	18.69
ENSG00000256235	641.018	592.626	339.969	298.781	2234.93	1141.78	1653.47	734.191	4107.54	3026.97	2390.08	2256.51
ENSG00000249395	0	0	0	0	0	0	0.993078	0	93.8006	50.1362	48.6589	36.134
ENSG00000271533	16.0791	15.9362	6.72255	12.1726	12.0907	5.97397	5.95847	3.61078	17.3705	16.7121	9.26836	12.46
ENSG00000114315	1294.9	1184.26	990.135	1119.88	1913.13	1229.89	4688.32	1266.78	1812.32	1206.4	1339.28	1127.63
ENSG00000107796	2.14387	4.98005	4.80182	1.1066	159.04	243.439	260.186	150.449	5075.65	5829.38	3411.92	2815.96
ENSG00000128594	145.783	194.222	78.7499	148.284	858.442	387.561	922.569	376.724	118.119	196.367	237.502	195.622
ENSG00000126709	324.797	307.767	345.731	288.822	2381.87	2247.71	3640.62	739.608	114.645	84.6048	156.404	235.494
ENSG00000144476	531.681	558.762	468.658	543.339	231.584	76.1681	1027.84	273.817	12.7383	11.4895	12.744	16.198
ENSG00000275740	12.8632	14.9402	15.3658	14.3858	7.44045	7.46746	7.94462	4.21257	16.2124	17.7566	1.15855	2.492
ENSG00000250305	174.726	132.469	163.262	152.71	1184.89	847.557	1111.25	362.883	1.15803	0	0	0
ENSG00000218672	0	0	0	0	137.648	112.759	78.4531	13.8413	0	0	0	0
ENSG00000224238	2.14387	2.98803	0	0	41.8525	34.3503	41.7093	17.4521	0	0	0	0
ENSG00000161912	131.848	126.493	64.3444	68.609	31.6219	26.1361	65.5431	35.506	35.899	36.5576	37.0734	19.936
ENSG00000258199	108.266	106.573	77.7895	78.5684	97.6559	84.3823	234.366	40.9221	59.0596	53.2697	66.0371	39.872
ENSG00000263050	15.0071	13.9441	13.4451	5.53299	20.4612	11.9479	55.6124	21.0629	22.0026	9.40054	11.5855	16.198
ENSG00000118515	5.35968	6.97207	11.5244	1.1066	526.412	531.683	1081.46	402.602	277.928	174.432	106.586	164.472
ENSG00000156453	2407.57	2728.07	2360.58	2380.29	5117.17	3806.91	7912.84	2143.6	136.648	95.0499	68.3542	56.0701
ENSG00000138759	1.07194	0	0	0	568.264	309.153	0.993078	28.2844	2.31606	1.0445	0	0
ENSG00000272909	21.4387	14.9402	15.3658	15.4924	16.741	5.22722	11.9169	2.40718	15.0544	14.6231	4.63418	13.706
ENSG00000138821	99.6901	92.629	111.402	87.4212	1308.59	827.395	935.479	379.733	23.1606	13.5786	17.3782	38.626
ENSG00000172123	113.625	143.426	53.7804	77.4618	7.44045	9.7077	0	13.8413	0	1.0445	2.31709	0
ENSG00000267374	0	0	0	0	234.374	162.044	140.024	59.5778	0	0	0	0
ENSG00000178695	1947.71	2163.34	2128.17	2014.01	8381.67	3961.49	3153.02	962.874	184.127	227.702	222.441	228.018
ENSG00000105982	66.4601	69.7207	38.4146	35.4111	19.5312	9.7077	11.9169	9.02694	15.0544	20.8901	16.2196	12.46
ENSG00000269318	16.0791	6.97207	8.64328	4.42639	3.72023	9.7077	36.7439	9.62874	4.63213	5.22252	5.79273	4.98401
ENSG00000172201	5065.97	5138.42	4451.29	5010.67	9548.89	4764.24	9556.39	2169.48	1797.27	1609.58	1530.44	1525.11
ENSG00000047662	31.0862	20.9162	20.1676	35.4111	473.399	206.849	189.678	167.901	6.94819	4.17802	1.15855	0
ENSG00000181577	328.013	372.508	265.061	261.157	134.858	218.05	11.9169	35.506	3076.89	2635.28	1674.1	1449.1
ENSG00000159231	361.243	330.676	369.74	292.142	803.569	421.165	1736.89	569.901	156.334	153.542	229.392	225.526
ENSG00000263272	22.5107	8.9641	19.2073	27.6649	22.3214	5.22722	26.8131	15.0449	26.6347	37.6021	8.10982	11.214
ENSG00000139354	1198.43	1042.82	1123.63	995.937	1847.09	813.207	1628.65	608.416	911.371	720.708	473.845	362.586
ENSG00000139832	110.41	101.593	121.006	79.675	67.8941	57.4995	71.5016	52.9581	226.974	104.45	55.6102	39.872
ENSG00000150540	281.919	310.755	314.999	316.487	565.474	373.373	1649.5	613.832	26.6347	29.2461	44.0247	44.8561
ENSG00000205090	17.151	28.8843	19.2073	24.3451	183.221	144.869	273.096	104.111	4.63213	8.35603	6.95127	7.47601
ENSG00000259985	5.35968	8.9641	2.88109	8.85278	207.403	131.427	143.996	64.994	20.8446	20.8901	18.5367	16.198
ENSG00000251602	46.0933	54.7806	27.8506	30.9847	161.83	164.284	362.473	113.138	194.549	214.123	139.025	143.29
ENSG00000117724	4821.57	3948.19	3838.58	3879.73	6827.54	4085.45	3564.16	856.958	7585.11	6819.57	4394.36	3061.43
ENSG00000134873	56.8127	58.7646	85.4724	85.208	100.446	76.9149	302.889	62.5868	3.47409	3.13351	3.47564	1.246
ENSG00000237457	78.2514	41.8324	37.4542	32.0913	3.72023	0.746746	46.6747	31.8952	0	0	0	0
ENSG00000167157	15.0071	6.97207	2.88109	2.21319	216.703	157.563	132.079	54.1617	16.2124	5.22252	9.26836	8.72201
ENSG00000210195	66.4601	25.8963	20.1676	34.3045	45.5728	8.21421	131.086	8.42515	60.2176	58.4922	67.1956	95.9421
ENSG00000254706	12.8632	5.97606	3.84146	7.74618	19.5312	13.4414	4.96539	9.62874	45.1632	54.3142	27.8051	23.674
ENSG00000165795	5876.36	5486.03	4794.14	4693.08	3774.17	2240.99	9473.96	2430.65	598.702	515.985	612.87	677.825
ENSG00000076716	181.157	182.27	192.073	213.573	2561.37	1622.68	1562.11	662.578	0	1.0445	1.15855	3.738
ENSG00000228623	343.02	285.855	302.515	284.395	817.519	513.761	916.611	286.455	24.3187	29.2461	18.5367	46.1021
ENSG00000139291	795.377	830.673	552.209	697.156	1819.19	987.945	2439	547.033	892.842	1055.99	987.08	941.977
ENSG00000154096	6743.56	6948.17	5166.76	5665.78	9604.69	5721.57	9243.57	1938.39	1491.54	1191.78	1387.94	1313.29
ENSG00000196767	2137.44	1873.5	1333.95	1270.37	371.092	165.031	573.999	214.239	0	0	0	0
ENSG00000100097	7310.61	7346.57	5864.94	5420.11	20556.1	10557.5	20972.8	2966.86	18373.3	10971.5	13582.8	13101.7
ENSG00000268357	28.9423	18.9242	13.4451	14.3858	73.4744	36.5906	43.6954	21.6647	57.9016	42.8247	39.3905	34.888
ENSG00000213700	28.9423	14.9402	21.128	15.4924	12.0907	3.73373	4.96539	6.61976	48.6373	27.1571	19.6953	16.198
ENSG00000243069	68.604	64.7407	47.0578	32.0913	106.026	37.3373	111.225	89.6676	0	4.17802	2.31709	4.98401
ENSG00000136379	2684.13	2549.79	1968.75	2032.82	3076.63	1561.45	2899.79	587.955	1039.91	1017.35	958.117	904.597
ENSG00000203727	0	0	0	0	434.336	250.16	253.235	75.8263	75.2721	111.762	92.6836	109.648
ENSG00000224126	13.9352	12.9481	13.4451	6.63958	12.0907	4.48048	17.8754	2.40718	8.10622	13.5786	11.5855	9.96801
ENSG00000133083	311.934	343.624	308.277	341.938	1824.77	1177.62	1535.3	485.65	82.2202	87.7383	100.793	114.632
ENSG00000115461	10419.2	13132.4	7533.1	3304.3	47615.2	64593.6	5948.54	3577.68	78963.9	43116.1	22139.8	19281.9
ENSG00000276115	31.0862	17.9282	22.0884	18.8121	9.30056	7.46746	42.7023	4.81437	11.5803	10.445	6.95127	14.952
ENSG00000117632	19352.7	17021.8	15031.6	14215.3	16608.9	8399.4	32056.5	4028.42	8556.7	7912.12	9527.88	10269.5
ENSG00000115271	191.877	178.286	193.994	143.858	306.919	223.277	510.442	152.856	1.15803	2.08901	6.95127	0
ENSG00000234745	107.194	84.6609	105.64	92.9542	8779.73	6672.93	10215.8	4159.01	1154.56	488.828	800.555	796.195
ENSG00000257740	19.2949	22.9082	9.60364	13.2792	15.811	8.96096	30.7854	7.82335	12.7383	12.534	6.95127	23.674
ENSG00000163823	3.21581	1.99202	0	3.31979	148.809	100.064	48.6608	23.4701	6.94819	0	0	0
ENSG00000114251	2.14387	0	0	0	1108.63	781.843	918.597	337.608	119.277	132.652	145.977	118.37
ENSG00000212127	20.3668	4.98005	10.564	17.7056	31.6219	15.6817	87.3908	21.6647	23.1606	15.6676	19.6953	26.166
ENSG00000104765	4361.71	4137.43	3451.55	2911.46	6834.98	4556.65	4618.8	2814	6802.28	3506.4	2558.07	2083.31
ENSG00000214391	35.3739	28.8843	21.128	27.6649	29.7618	15.6817	52.6331	7.82335	22.0026	22.9791	22.0124	23.674
ENSG00000188674	1095.52	1061.75	850.883	811.136	1138.39	707.169	2013.96	605.407	255.925	231.88	269.941	277.858
ENSG00000171388	972.247	994.019	589.664	578.75	141.369	60.4865	158.892	129.386	683.239	482.561	355.673	373.8
ENSG00000135318	479.156	506.969	378.383	408.334	3195.67	1873.59	1482.67	747.431	17.3705	41.7802	32.4393	39.872
ENSG00000125675	1670.08	1786.84	1154.36	1348.94	1296.5	541.391	1226.45	593.371	1.15803	1.0445	0	1.246
ENSG00000273156	30.0142	13.9441	2.88109	12.1726	10.2306	5.97397	21.8477	1.20359	9.26425	14.6231	18.5367	21.182
ENSG00000259446	38.5897	36.8524	31.692	15.4924	35.3421	30.6166	35.7508	8.42515	1.15803	0	2.31709	1.246
ENSG00000184221	4016.55	3492.01	1896.72	2183.32	2501.85	734.798	6178.93	683.64	4142.28	5111.8	4690.95	5321.67
ENSG00000237126	39.6617	27.8883	6.72255	22.1319	34.4121	20.1622	21.8477	27.0808	16.2124	31.3351	13.9025	13.706
ENSG00000135547	618.508	580.674	403.353	464.771	1080.73	616.812	1049.68	556.661	142.438	80.4268	63.72	64.7921
ENSG00000145284	5172.1	5361.53	3912.52	4309.09	7034.95	3544.06	8120.4	2207.99	2231.53	2002.31	2157.21	2159.32
ENSG00000175745	3890.06	3329.66	3339.19	3277.74	5828.66	3355.13	7487.81	1716.92	2543.04	2160.03	2056.42	1685.84
ENSG00000278133	64.3162	50.7965	48.9786	59.7562	65.1039	53.7657	113.211	13.2395	108.855	65.8038	54.4516	57.3161
ENSG00000276449	41.8055	30.8763	24.0091	17.7056	11.1607	6.72072	25.82	10.2305	12.7383	8.35603	10.4269	11.214
ENSG00000162599	2910.31	2733.05	2363.46	2534.11	3377.96	2207.38	7255.43	2575.69	567.435	529.564	507.443	447.315
ENSG00000073849	1351.71	1615.53	1707.53	1739.57	8377.95	3341.69	4648.6	1385.94	2420.29	2294.78	2298.55	2207.91
ENSG00000118193	2345.4	2384.45	1767.07	1686.45	1776.41	620.546	1400.24	589.76	1693.04	1377.7	1124.95	938.239
ENSG00000250327	26.7984	25.8963	20.1676	19.9187	24.1815	21.6556	75.4739	21.6647	11.5803	30.2906	6.95127	28.658
ENSG00000187678	7893.74	8187.21	6837.79	7975.24	14643.7	7202.37	10513.7	2540.78	6904.18	5824.16	4803.33	3705.61
ENSG00000108691	102.906	157.37	31.692	52.0101	1753.16	1737.68	1153.96	119.757	0	0	0	0
ENSG00000111665	1126.61	1094.62	874.892	865.359	896.574	294.218	1800.45	393.575	994.749	1014.21	931.47	889.645
ENSG00000134297	53.5968	44.8205	22.0884	26.5583	105.096	73.9279	111.225	81.2425	75.2721	80.4268	38.232	44.8561
ENSG00000148773	8751.29	8136.41	6898.3	6705.98	3893.22	2892.9	1201.62	212.434	6928.5	5933.83	3143.13	1525.11
ENSG00000127863	1825.51	1936.24	1479.92	1532.64	3866.24	2072.22	2983.21	990.557	837.257	714.441	700.92	691.531
ENSG00000260027	1.07194	0	4.80182	0	603.607	468.21	1163.89	613.23	2.31606	0	1.15855	0
ENSG00000231185	61.1004	48.8045	16.3262	27.6649	77.1947	38.0841	49.6539	48.1437	28.9508	26.1126	40.5491	7.47601
ENSG00000185432	1141.61	1012.94	840.319	833.268	1578.31	589.93	2991.15	284.048	2071.72	1679.56	1901.17	1992.36
ENSG00000074317	70.7478	66.7327	44.1768	46.4771	33.482	32.8568	51.64	18.0539	222.342	88.7829	89.208	98.4341
ENSG00000280160	10.7194	17.9282	17.2866	16.599	11.1607	2.98699	26.8131	9.02694	13.8964	13.5786	2.31709	9.96801
ENSG00000134853	26.7984	32.8683	40.3353	28.7715	13712.7	9152.87	2530.36	742.015	68.3239	123.251	108.903	80.9901
ENSG00000176971	2233.92	2197.2	1452.07	1529.32	2996.64	2083.42	3170.9	1457.55	17.3705	7.31153	13.9025	6.23001
ENSG00000151967	1613.27	1489.04	1103.46	1179.63	3195.67	1628.65	6948.56	1652.53	1997.6	1913.53	2310.14	2696.35
ENSG00000182809	5864.57	5454.15	3886.59	4427.49	12924.1	7614.57	20482.2	4588.09	8772.09	7101.58	8341.53	8482.78
ENSG00000156398	156.503	156.374	75.8688	81.8882	54.8733	25.3894	91.3631	34.9042	83.3783	127.43	100.793	95.9421
ENSG00000176788	1.07194	0	0	0	417.595	239.706	899.728	579.53	2.31606	8.35603	0	0
ENSG00000258334	5.35968	5.97606	8.64328	2.21319	17.6711	12.6947	28.7993	21.0629	16.2124	15.6676	4.63418	4.98401
ENSG00000167889	1010.84	817.725	622.316	662.852	760.786	363.665	902.708	406.212	437.736	392.734	313.966	300.286
ENSG00000091972	251.905	301.791	256.417	251.198	383.183	229.251	784.531	256.365	37.057	18.8011	60.2443	43.6101
ENSG00000120332	103.978	111.553	103.719	89.6344	475.259	280.03	354.529	113.138	31.2669	30.2906	56.7687	39.872
ENSG00000068489	3490.23	2877.47	3254.67	3367.37	2901.78	1229.89	4163.97	600.593	3577.16	2604.99	2018.19	1650.95
ENSG00000273261	34.302	18.9242	18.2469	21.0253	5.58034	3.73373	3.97231	2.40718	31.2669	38.6467	17.3782	19.936
ENSG00000123119	614.22	545.814	424.481	433.786	377.603	229.998	808.365	211.832	383.308	322.752	303.539	285.334
ENSG00000184254	2.14387	1.99202	0.960364	0	123.697	88.1161	55.6124	18.6557	8.10622	6.26702	9.26836	4.98401
ENSG00000113387	8222.83	7668.29	6285.58	6067.47	9889.29	4765.73	19260.7	3530.14	4446.84	5296.68	6033.7	7206.87
ENSG00000228192	23.5826	33.8644	9.60364	13.2792	48.3629	29.1231	45.6816	19.8593	50.9534	44.9137	32.4393	49.8401
ENSG00000244586	0	0	0	0	91.1455	44.8048	39.7231	33.7006	12.7383	19.8456	15.0611	7.47601
ENSG00000180066	4.28775	0	3.84146	0	0	1.49349	1.98616	0	283.718	472.116	264.148	203.098
ENSG00000213347	562.767	520.914	511.874	524.527	585.005	262.855	1260.22	85.4551	801.358	575.522	640.675	646.675
ENSG00000106003	2016.31	1880.47	1276.32	1388.78	454.798	227.011	1135.09	181.742	668.184	560.899	576.955	515.845
ENSG00000173406	0	0	0	0	267.856	177.726	123.142	65.5958	0	1.0445	0	0
ENSG00000117394	8641.96	9984.01	6724.47	5556.22	4993.47	2394.07	1428.05	1740.39	5011.96	3472.98	2288.13	2130.66
ENSG00000154856	601.357	615.535	429.283	542.233	197.172	132.921	1035.78	346.033	177.179	139.964	129.757	139.552
ENSG00000268205	611.004	302.787	260.259	265.583	633.368	623.533	1111.25	270.808	182.969	196.367	238.66	229.264
ENSG00000276259	17.151	15.9362	15.3658	17.7056	10.2306	5.22722	30.7854	8.42515	0	1.0445	0	0
ENSG00000144057	0	0	0	0	148.809	118.733	151.941	68.6048	0	0	0	0
ENSG00000156966	35.3739	23.9043	15.3658	33.1979	383.183	286.004	297.923	129.386	8.10622	2.08901	2.31709	1.246
ENSG00000270084	42.8775	31.8723	32.6524	30.9847	32.552	20.1622	48.6608	19.2575	31.2669	7.31153	10.4269	7.47601
ENSG00000075624	177261	172751	120578	137497	294061	147591	447893	87858	229324	273313	258135	242915
ENSG00000135835	66.4601	90.637	44.1768	60.8628	448.287	294.218	684.231	364.689	38.215	64.7593	61.4029	42.3641
ENSG00000112984	3402.33	3398.39	2766.81	2487.63	2496.27	398.016	1843.15	474.215	3665.17	3118.89	2758.5	2301.36
ENSG00000224905	45.0214	35.8564	36.4938	27.6649	68.8242	43.3113	91.3631	32.497	19.6865	24.0236	15.0611	22.428
ENSG00000173253	60.0285	72.7088	43.2164	38.7309	1.86011	0	0	0	0	0	2.31709	0
ENSG00000114023	2680.91	2606.56	1659.51	1289.19	1704.79	819.181	1925.58	526.572	2921.71	2130.79	2105.08	2344.97
ENSG00000088002	0	2.98803	4.80182	7.74618	51.1531	32.8568	59.5847	20.4611	5.79016	3.13351	9.26836	1.246
ENSG00000197582	3.21581	14.9402	5.76219	4.42639	709.633	589.93	1308.88	642.718	8.10622	6.26702	26.6465	13.706
ENSG00000091592	7074.78	6593.59	4468.57	4613.4	4608.43	3152.02	7176.97	2489.63	1793.79	1277.43	1610.38	1521.37
ENSG00000272977	9.64743	6.97207	2.88109	15.4924	42.7826	26.8829	27.8062	9.62874	47.4793	25.0681	25.488	19.936
ENSG00000151892	0	0	0	0	760.786	472.69	13.9031	12.6377	0	0	0	0
ENSG00000160325	604.572	663.343	496.508	528.953	1258.37	808.726	2445.95	958.661	279.086	243.369	341.771	307.762
ENSG00000272370	9.64743	21.9122	6.72255	7.74618	16.741	14.1882	19.8616	3.61078	16.2124	13.5786	15.0611	14.952
ENSG00000248774	24.6545	17.9282	6.72255	14.3858	15.811	11.2012	10.9239	1.80539	16.2124	22.9791	13.9025	21.182
ENSG00000146674	15.0071	11.9521	12.4847	11.066	41707.4	40794	6679.44	4834.83	48132.4	29147.9	17582.1	15613.6
ENSG00000155897	66.4601	66.7327	27.8506	11.066	535.712	276.296	422.058	368.901	0	0	0	0
ENSG00000168209	16436	17576.6	10900.1	8622.6	1117.93	4022.72	566.054	6132.3	25180.2	14436.1	9783.91	7791.25
ENSG00000143198	3807.52	3826.67	3474.6	3231.26	3693.25	1258.27	5909.81	990.557	1206.67	990.19	1462.08	1778.04
ENSG00000234147	0	0	0	0	4.65028	2.24024	70.5085	30.6916	4.63213	9.40054	10.4269	12.46
ENSG00000187984	21.4387	8.9641	7.68291	13.2792	38.1323	17.9219	49.6539	21.0629	19.6865	11.4895	16.2196	17.444
ENSG00000188825	6.43162	6.97207	0.960364	4.42639	7.44045	11.2012	1.98616	13.8413	50.9534	27.1571	10.4269	22.428
ENSG00000139318	7053.35	6549.77	4295.71	4666.52	6497.37	3474.61	9970.5	1727.16	10358.6	8340.37	8970.62	7507.16
ENSG00000279207	120.057	127.489	64.3444	77.4618	380.393	238.959	315.799	129.988	40.5311	64.7593	74.1469	73.5141
ENSG00000259994	77.1795	40.8364	51.8597	46.4771	28.8317	15.6817	41.7093	8.42515	63.6917	30.2906	33.5978	22.428
ENSG00000164611	3547.04	3077.67	2694.78	2427.87	3226.37	994.666	6636.74	856.356	3337.45	2873.43	3601.92	3699.38
ENSG00000269837	162.934	146.414	92.195	76.3552	202.752	160.55	362.473	104.111	150.544	162.943	157.562	156.996
ENSG00000104490	1207	1312.74	936.355	978.232	2135.41	965.543	2394.31	829.877	1161.51	1150	1029.95	1150.06
ENSG00000139233	1012.98	942.226	631.92	686.09	1224.88	872.2	1786.55	933.988	0	1.0445	0	1.246
ENSG00000118418	1025.84	827.685	514.755	589.816	2447.91	1057.39	4830.33	862.374	1334.05	1768.35	2065.69	2610.37
ENSG00000267260	11.7913	11.9521	11.5244	23.2385	99.516	86.6226	191.664	72.2155	3.47409	3.13351	5.79273	2.492
ENSG00000205424	21.4387	13.9441	4.80182	4.42639	0.930056	10.4544	1.98616	6.61976	46.3213	32.3796	28.9636	18.69
ENSG00000133401	187.589	229.082	100.838	142.751	278.087	228.504	170.809	74.0209	22.0026	5.22252	3.47564	12.46
ENSG00000260822	1363.5	998.003	695.304	719.288	343.191	237.465	364.46	140.219	673.974	430.336	404.332	433.609
ENSG00000136237	888.636	1056.77	930.593	839.907	600.816	234.478	565.061	119.156	2817.49	2981.01	1859.46	1637.25
ENSG00000198680	54.6688	37.8484	30.7317	27.6649	0	0	0	0	0	0	0	0
ENSG00000259417	26.7984	53.7846	74.9084	55.3299	1201.63	805.739	680.258	303.305	0	0	0	0
ENSG00000100079	33.23	30.8763	13.4451	13.2792	49.293	32.8568	0.993078	10.8323	2.31606	1.0445	1.15855	2.492
ENSG00000139737	4414.24	4555.75	3710.85	3814.44	10139.5	4436.42	8060.81	3043.89	2299.85	2351.18	2498.98	2597.91
ENSG00000196739	233.682	230.078	289.07	265.583	483.629	327.075	460.788	117.952	384.466	286.194	188.843	124.6
ENSG00000006118	7086.58	7143.39	6781.13	6611.92	9506.11	6203.97	18328.2	4561.62	2624.1	2383.56	2683.19	2906.92
ENSG00000092841	5307.16	4978.06	4193.91	4438.56	16918.7	9984.74	39903.8	6370.61	10561.2	10929.7	13824.9	17187.3
ENSG00000229833	1159.84	1073.7	825.913	813.349	1283.48	669.085	2662.44	370.105	741.14	860.671	1050.8	1193.67
ENSG00000136267	26.7984	25.8963	14.4055	23.2385	419.455	221.784	531.297	374.919	0	0	0	0
ENSG00000159403	105.05	93.625	89.3139	75.2486	2340.95	1921.38	1671.35	545.829	112.329	81.4713	77.6225	78.4981
ENSG00000229108	52.5249	48.8045	33.6127	42.0507	127.418	55.2592	141.017	102.907	0	0	0	0
ENSG00000144824	369.818	444.221	263.14	302.101	385.043	182.206	266.145	160.078	27.7928	19.8456	24.3294	26.166
ENSG00000223799	28.9423	32.8683	16.3262	12.1726	39.9924	30.6166	33.7646	15.0449	4.63213	11.4895	12.744	8.72201
ENSG00000272108	0	0	0	0	33.482	38.0841	39.7231	9.62874	2.31606	0	0	0
ENSG00000272549	4.28775	4.98005	0.960364	4.42639	79.0548	33.6036	50.647	48.1437	0	3.13351	0	2.492
ENSG00000139187	82.5391	60.7566	57.6219	47.5837	49.293	26.1361	130.093	28.2844	44.0052	48.0472	61.4029	43.6101
ENSG00000259969	127.56	70.7168	72.0273	58.6496	48.3629	16.4284	15.8892	20.4611	2.31606	1.0445	1.15855	0
ENSG00000110436	567.055	580.674	593.505	505.715	1436.01	658.63	1156.94	522.359	78.7461	62.6702	71.8298	113.386
ENSG00000171303	562.767	516.93	407.194	294.355	18.6011	42.5645	68.5224	87.2605	150.544	58.4922	23.1709	19.936
ENSG00000279690	371.962	329.68	163.262	193.654	345.051	288.244	610.743	137.811	885.894	642.37	690.493	554.471
ENSG00000005513	4428.17	4174.28	3729.09	3874.2	6255.56	3409.64	12324.1	3377.88	4208.29	4364.98	4279.67	4080.65
ENSG00000183023	4.28775	3.98404	6.72255	2.21319	324.59	150.096	291.965	238.311	0	0	0	0
ENSG00000272040	18.2229	8.9641	9.60364	7.74618	11.1607	2.98699	11.9169	6.61976	23.1606	14.6231	15.0611	14.952
ENSG00000197852	3913.64	4389.42	2354.81	3003.3	7815.26	5649.88	5547.33	1757.24	1142.98	1534.38	1357.81	1383.06
ENSG00000271851	20.3668	16.9322	15.3658	16.599	66.9641	53.7657	121.155	25.2754	75.2721	90.8719	72.9883	66.0381
ENSG00000203667	217.603	213.146	89.3139	97.3805	605.467	476.424	868.943	290.668	198.023	246.503	217.806	325.206
ENSG00000277151	38.5897	17.9282	14.4055	16.599	0.930056	0	5.95847	0	15.0544	9.40054	10.4269	14.952
ENSG00000268496	50.381	25.8963	25.9298	29.8781	17.6711	32.8568	84.4116	25.2754	45.1632	32.3796	28.9636	19.936
ENSG00000109881	1004.4	908.362	878.733	877.531	1501.11	1238.11	3845.2	760.67	755.037	789.645	904.824	958.175
ENSG00000172757	22487.1	22112.4	17780.2	19095.4	30723.5	17037	52648	12121.4	17043.9	19607.4	19300.2	19751.6
ENSG00000164056	4532.15	4601.57	4284.18	4498.32	8124.97	5197.35	7249.47	2073.79	6513.93	4213.53	3576.43	2867.05
ENSG00000238832	17.151	20.9162	15.3658	14.3858	32.552	24.6426	45.6816	14.4431	16.2124	6.26702	8.10982	11.214
ENSG00000140522	190.805	150.398	158.46	146.071	123.697	74.6746	360.487	105.314	44.0052	47.0027	54.4516	46.1021
ENSG00000171451	1903.76	1883.46	1017.99	1301.36	2256.32	917.004	2869.99	741.413	1608.51	2555.9	2178.06	2204.18
ENSG00000134057	7417.8	7065.7	4691.38	4191.79	6117.91	1273.2	6215.67	1290.85	5961.55	6851.95	6842.37	7039.91
ENSG00000161281	1.07194	5.97606	0	2.21319	394.344	294.218	132.079	43.3293	0	4.17802	1.15855	2.492
ENSG00000111669	28352.7	27410.2	18036.6	16223.8	28226.3	15545.8	42036	10606.7	35315.3	29781.9	29174.5	32591.7
ENSG00000157399	67.532	64.7407	28.8109	48.6903	285.527	185.193	330.695	196.787	5.79016	0	13.9025	8.72201
ENSG00000100427	12891.1	13298.7	9130.18	9827.69	17856.2	10541.1	26445.7	7221.55	5987.02	5470.07	8473.6	7251.73
ENSG00000189057	720.342	748.004	399.511	439.319	1111.42	1037.98	936.472	278.632	177.179	172.343	179.574	138.306
ENSG00000066279	4046.56	4130.46	3195.13	3325.32	2885.03	1028.27	1558.14	700.491	3152.16	3211.85	2143.31	1759.35
ENSG00000118971	14851.7	13745.9	12140.9	12217.9	11409.9	5499.79	16987.6	5020.18	9499.33	10329.1	7684.63	6641.19
ENSG00000140451	264.768	258.963	136.372	196.974	91.1455	8.96096	143.996	25.2754	230.448	215.168	208.538	196.868
ENSG00000144868	738.565	740.036	688.581	667.278	1619.23	873.693	1494.58	693.269	23.1606	25.0681	28.9636	21.182
ENSG00000271551	4.28775	8.9641	0.960364	0	8.37051	4.48048	17.8754	21.0629	9.26425	25.0681	10.4269	9.96801
ENSG00000092853	1825.51	1776.88	1281.13	1520.46	1429.5	1687.65	3145.08	406.814	902.107	1039.28	837.628	751.339
ENSG00000087884	412.696	350.596	324.603	337.512	552.453	344.25	1401.23	486.853	248.977	183.833	238.66	286.58
ENSG00000219607	123.273	175.298	140.213	115.086	266.926	162.791	240.325	103.509	53.2695	34.4686	39.3905	11.214
ENSG00000188483	1429.96	1462.14	1153.4	1265.95	4535.88	3514.19	4861.12	1446.12	1225.2	837.692	881.653	939.485
ENSG00000131153	1633.63	1539.83	1169.72	1205.08	2309.33	1026.03	4519.5	433.293	1680.3	2026.34	2336.79	2630.31
ENSG00000151834	0	0	0	0	760.786	530.19	1170.84	709.518	0	0	0	0
ENSG00000184602	2427.94	2454.17	1732.5	2163.4	2500.92	1456.9	4412.24	1410.61	882.42	982.878	945.373	1060.35
ENSG00000130055	370.89	405.376	292.911	271.116	141.369	104.544	321.757	124.572	37.057	34.4686	20.8538	27.412
ENSG00000162944	249.761	197.21	344.771	304.314	1130.95	560.06	1548.21	670.401	254.767	185.922	215.489	194.376
ENSG00000184588	2784.89	2915.32	2234.77	2177.78	3786.26	2351.5	5412.27	2555.83	977.379	898.274	775.067	679.071
ENSG00000142945	5369.33	5355.55	4571.33	4144.21	3774.17	1438.23	4214.62	983.335	2134.25	1742.23	1726.23	1650.95
ENSG00000133392	11.7913	16.9322	11.5244	13.2792	19.5312	19.4154	40.7162	19.8593	38.215	21.9346	18.5367	12.46
ENSG00000129195	4073.36	4396.39	3237.39	3361.84	3585.37	1061.87	6676.46	763.078	3477.57	3329.88	3782.65	4204.01
ENSG00000273680	26.7984	21.9122	15.3658	9.95937	26.0416	32.8568	28.7993	12.6377	9.26425	9.40054	6.95127	0
ENSG00000178033	0	0	0	0	66.9641	47.045	28.7993	14.4431	0	0	0	0
ENSG00000076604	5447.58	5270.89	4724.03	5126.86	8871.81	5430.34	20906.3	5123.09	3516.94	4008.81	4958.57	5528.51
ENSG00000261117	10.7194	8.9641	3.84146	7.74618	29.7618	20.9089	1.98616	10.8323	16.2124	22.9791	6.95127	7.47601
ENSG00000205927	7318.11	7448.17	4817.19	5371.42	5864	2196.18	10310.1	2420.42	6979.46	8164.89	7472.62	7383.8
ENSG00000083457	538.112	552.786	427.362	450.385	1240.7	849.051	2614.77	753.449	379.834	616.257	620.98	723.927
ENSG00000164434	18925	17551.7	13869.6	14133.5	26746.6	16680.1	56697.8	12711.7	23612.3	18318.5	23247.4	23685.2
ENSG00000119125	0	0	1.92073	0	5.58034	1.49349	6.95154	17.4521	111.171	99.2279	70.6713	52.3321
ENSG00000178665	212.244	107.569	98.9175	99.5937	119.047	158.31	105.266	98.0928	195.707	89.8274	39.3905	38.626
ENSG00000172922	957.24	946.21	632.88	684.984	2234	1547.26	3694.25	960.467	700.609	882.606	1069.34	1176.23
ENSG00000265972	16519.6	16429.2	13605.5	8306.12	2900.85	1763.81	3122.24	5405.94	13370.6	5531.69	4394.36	3860.11
ENSG00000226415	52.5249	63.7447	52.82	27.6649	54.8733	29.1231	71.5016	19.8593	59.0596	48.0472	53.2931	44.8561
ENSG00000210194	69.6759	46.8125	35.5335	60.8628	104.166	97.077	298.916	68.003	105.381	119.073	118.172	100.926
ENSG00000166451	1423.53	1360.55	995.898	999.257	2068.45	1173.89	3007.04	655.958	1310.89	1421.57	1477.15	1535.07
ENSG00000126787	2946.75	3098.59	2378.82	2145.69	3218.92	885.641	2554.2	927.368	3227.43	3172.16	2867.4	2571.75
ENSG00000204060	2588.73	2401.38	1959.14	1863.51	463.168	348.731	1838.19	566.892	160.966	49.0917	63.72	46.1021
ENSG00000017483	174.726	188.246	203.597	171.523	501.3	276.296	380.349	143.227	1.15803	0	10.4269	0
ENSG00000163485	2065.62	1948.2	1148.6	1416.44	2424.66	1124.6	1247.31	256.365	1009.8	1382.92	1309.16	1264.69
ENSG00000166664	13.9352	13.9441	9.60364	15.4924	37.2023	15.6817	33.7646	20.4611	0	0	1.15855	1.246
ENSG00000006042	62.1723	58.7646	48.9786	58.6496	225.074	250.16	356.515	93.2784	4.63213	0	4.63418	1.246
ENSG00000268713	78.2514	34.8604	64.3444	63.076	69.7542	49.2853	173.789	31.2934	26.6347	28.2016	33.5978	24.92
ENSG00000162783	6248.32	5772.88	4446.49	4633.32	5923.53	2760.72	11514.7	1487.04	4040.37	3484.47	4809.12	5810.11
ENSG00000189171	1747.26	1782.86	1287.85	1218.36	1069.56	698.208	1337.68	418.248	291.824	196.367	256.038	281.596
ENSG00000144407	0	0	0	0	92.0756	50.032	2.97923	11.4341	0	0	0	0
ENSG00000183778	133.992	168.326	81.631	107.34	58.5935	57.4995	84.4116	54.7635	26.6347	10.445	1.15855	9.96801
ENSG00000267041	123.273	88.6449	137.332	118.406	275.297	211.329	464.76	149.245	155.176	135.786	89.208	99.6801
ENSG00000115738	76.1075	72.7088	63.384	75.2486	3212.41	2159.59	3125.22	1607.4	1180.03	767.711	707.871	856.003
ENSG00000228106	37.5178	38.8444	18.2469	47.5837	155.319	138.148	431.989	105.314	63.6917	80.4268	95.0007	119.616
ENSG00000213366	505.954	417.328	427.362	414.974	567.334	406.23	1081.46	321.961	246.661	246.503	225.916	191.884
ENSG00000077782	7859.44	8154.34	6871.41	7188.45	14314.5	8465.86	13489	4133.74	7236.54	6141.68	5577.24	4891.8
ENSG00000277443	32044.5	31600.4	27186.9	26557.2	35498.4	20039.7	49491	16932.7	11742.4	10379.2	9903.24	10315.6
ENSG00000270558	8.5755	6.97207	3.84146	12.1726	17.6711	20.9089	64.5501	14.4431	6.94819	18.8011	13.9025	14.952
ENSG00000242852	18.2229	22.9082	17.2866	12.1726	18.6011	19.4154	67.5293	25.8772	19.6865	4.17802	11.5855	11.214
ENSG00000197705	42.8775	81.6729	46.0975	35.4111	84.6351	47.045	11.9169	15.0449	0	0	0	0
ENSG00000232977	39.6617	42.8285	14.4055	19.9187	49.293	32.1101	32.7716	21.6647	10.4223	6.26702	24.3294	4.98401
ENSG00000272821	55.7407	37.8484	19.2073	19.9187	68.8242	38.8308	89.377	49.9491	60.2176	69.9818	67.1956	53.5781
ENSG00000166851	5264.28	5534.83	4053.7	3933.95	5165.53	726.584	6406.34	1877.6	5436.96	6181.38	5730.16	5787.68
ENSG00000064300	4628.62	4310.73	2551.69	2749.89	1964.28	1538.3	888.805	818.443	16.2124	17.7566	28.9636	4.98401
ENSG00000134202	2286.44	2265.92	2169.46	2092.58	2552.07	1927.35	4822.39	1220.44	377.518	366.621	390.43	446.069
ENSG00000110900	1084.8	1149.4	1091.93	1188.49	1973.58	899.083	2207.61	621.655	221.184	112.806	301.222	290.318
ENSG00000162981	561.695	665.335	420.64	434.893	1235.11	745.253	2178.81	1179.52	396.047	366.621	389.271	346.388
ENSG00000204287	8.5755	13.9441	11.5244	14.3858	42.7826	26.1361	17.8754	4.21257	3.47409	0	0	0
ENSG00000272173	13.9352	34.8604	6.72255	15.4924	16.741	14.1882	42.7023	19.8593	38.215	48.0472	30.1222	41.118
ENSG00000272308	30.0142	8.9641	5.76219	21.0253	10.2306	5.22722	36.7439	4.81437	10.4223	15.6676	18.5367	18.69
ENSG00000154556	24.6545	27.8883	13.4451	13.2792	286.457	126.2	294.944	244.329	16.2124	21.9346	17.3782	22.428
ENSG00000278356	10.7194	2.98803	6.72255	3.31979	4.65028	7.46746	21.8477	0.601796	25.4767	13.5786	9.26836	24.92
ENSG00000158315	32.1581	18.9242	23.0487	22.1319	147.879	80.6486	95.3355	49.9491	32.4249	17.7566	23.1709	24.92
ENSG00000171243	0	0	3.84146	4.42639	28.8317	11.9479	44.6885	22.2665	0	1.0445	4.63418	1.246
ENSG00000117399	6689.96	6752.95	5419.34	4990.75	4899.54	1068.59	6767.82	1721.74	3225.12	3907.49	3762.95	4065.7
ENSG00000122884	3392.68	3707.15	3284.45	2495.38	2775.29	1884.04	1426.06	1059.76	8432.79	5131.65	3787.28	3714.33
ENSG00000237082	34.302	28.8843	33.6127	38.7309	21.3913	6.72072	46.6747	1.80539	6.94819	10.445	10.4269	6.23001
ENSG00000234022	50.381	37.8484	29.7713	22.1319	1.86011	0	0	4.21257	1.15803	0	3.47564	0
ENSG00000151150	0	1.99202	0	0	431.546	183.7	208.546	105.916	561.645	723.841	513.236	456.037
ENSG00000011052	171.51	197.21	244.893	158.243	462.238	178.472	879.867	250.949	143.596	176.521	265.307	229.264
ENSG00000243620	0	0	0	0	157.18	117.986	70.5085	30.6916	0	0	0	0
ENSG00000154620	42.8775	43.8245	33.6127	40.9441	25.1115	28.3764	85.4047	25.8772	0	0	0	0
ENSG00000231113	58.9565	53.7846	48.0182	58.6496	53.9433	40.3243	54.6193	36.7096	84.5363	74.1598	39.3905	24.92
ENSG00000197813	33.23	28.8843	21.128	28.7715	13.9508	13.4414	25.82	4.81437	15.0544	12.534	5.79273	11.214
ENSG00000154274	108.266	186.254	98.9175	122.832	367.372	304.672	462.774	185.353	17.3705	10.445	23.1709	18.69
ENSG00000095794	598.141	573.702	440.807	515.674	1465.77	772.136	1911.67	571.706	698.293	743.687	674.273	948.207
ENSG00000109107	4355.28	4694.2	4839.28	3981.54	1707.58	846.81	69.5154	48.7455	6385.39	2974.75	2003.12	1503.92
ENSG00000237649	3037.87	3096.6	2311.6	2380.29	2728.79	1090.25	3629.7	859.365	3104.68	2724.07	2738.8	2627.82
ENSG00000179403	2633.75	2525.88	1377.16	1592.39	2.79017	4.48048	10.9239	15.6467	794.41	632.97	659.212	681.563
ENSG00000136824	3106.47	3058.75	2640.04	2472.14	5592.43	3701.62	5820.43	1465.98	3183.43	3375.84	2882.46	2676.41
ENSG00000131620	0	0	0	0	153.459	106.785	15.8892	12.0359	286.034	141.008	151.769	120.862
ENSG00000088035	787.874	790.832	385.106	501.288	495.72	373.373	643.514	183.548	226.974	302.906	322.076	368.816
ENSG00000268603	18.2229	16.9322	10.564	11.066	10.2306	14.1882	28.7993	18.0539	13.8964	17.7566	8.10982	6.23001
ENSG00000126217	3865.4	3378.47	2768.73	2850.59	1673.17	923.725	1806.41	571.706	728.402	457.493	389.271	318.976
ENSG00000106537	3313.36	3166.32	3433.3	3225.73	4581.46	3478.34	7922.77	2292.24	27.7928	27.1571	32.4393	47.3481
ENSG00000255277	21.4387	22.9082	14.4055	9.95937	34.4121	23.1491	12.91	10.2305	1.15803	1.0445	2.31709	1.246
ENSG00000197093	747.14	750.992	539.725	543.339	1276.97	970.77	1554.17	713.129	77.5881	56.4032	93.8422	73.5141
ENSG00000227252	7.50356	10.9561	8.64328	7.74618	9.30056	5.97397	9.93078	0.601796	33.5829	17.7566	12.744	23.674
ENSG00000254685	282.991	271.911	193.994	201.401	717.073	446.554	669.334	238.913	232.764	283.061	271.1	264.152
ENSG00000170160	1.07194	0	0	0	10.2306	6.72072	16.8823	20.4611	47.4793	29.2461	24.3294	17.444
ENSG00000125820	1457.83	1272.9	1088.09	1083.36	609.187	430.873	1220.49	397.185	0	0	0	1.246
ENSG00000118276	121.129	86.6529	99.8779	84.1014	1519.71	927.459	474.691	259.976	189.917	199.5	187.684	145.782
ENSG00000162063	3052.88	2754.97	1995.64	2081.51	1843.37	740.772	2185.76	720.35	2121.51	2236.28	1964.89	1849.07
ENSG00000198729	4293.11	3807.75	3037.63	3165.97	2584.63	1545.02	3317.87	901.491	825.677	787.556	851.531	786.227
ENSG00000153253	24.6545	32.8683	15.3658	22.1319	1209.07	785.577	1038.76	632.488	54.4275	19.8456	59.0858	52.3321
ENSG00000234743	21.4387	12.9481	6.72255	13.2792	11.1607	3.73373	14.8962	4.21257	9.26425	14.6231	11.5855	17.444
ENSG00000272054	6.43162	6.97207	2.88109	6.63958	9.30056	8.96096	34.7577	18.6557	11.5803	10.445	4.63418	9.96801
ENSG00000121005	457.717	473.105	368.78	405.015	2150.29	1519.63	1190.7	498.287	17.3705	20.8901	25.488	23.674
ENSG00000168546	11.7913	9.96011	1.92073	5.53299	191.592	150.843	31.7785	4.21257	3.47409	2.08901	1.15855	1.246
ENSG00000226179	16.0791	32.8683	24.0091	26.5583	11.1607	9.7077	74.4808	22.2665	19.6865	27.1571	16.2196	21.182
ENSG00000003436	22.5107	17.9282	14.4055	7.74618	3194.74	1880.31	3290.07	1053.14	2214.16	2092.14	2220.93	1966.19
ENSG00000129810	707.478	734.06	673.215	644.039	1037.94	555.579	1890.82	727.572	764.301	707.129	638.358	614.279
ENSG00000138336	668.889	745.016	1212.94	992.618	213.913	166.524	98.3147	253.356	2708.64	2137.06	933.787	776.259
ENSG00000197061	78.2514	58.7646	48.9786	52.0101	79.9848	29.8699	252.242	86.6587	35.899	41.7802	61.4029	82.2361
ENSG00000170906	1559.67	1490.03	1282.09	1397.63	2611.6	1893.75	6016.06	1109.71	1363	1502	1905.81	2007.31
ENSG00000026025	108740	107091	99749.2	91204.6	130427	90044.2	142481	45523.5	249763	141454	138863	115626
ENSG00000269427	53.5968	43.8245	46.0975	39.8375	52.0832	53.019	60.5777	19.2575	39.3731	36.5576	15.0611	14.952
ENSG00000279148	8.5755	17.9282	7.68291	7.74618	11.1607	6.72072	19.8616	12.6377	5.79016	16.7121	10.4269	7.47601
ENSG00000011105	1007.62	994.019	802.864	802.283	5285.51	4825.47	4410.26	1077.22	506.06	419.891	433.296	399.966
ENSG00000137942	846.83	813.741	927.712	838.801	5181.34	3189.35	4026.93	2141.79	1147.61	999.59	777.384	731.403
ENSG00000106852	13.9352	11.9521	29.7713	15.4924	294.828	85.1291	150.948	77.6317	132.016	95.0499	123.964	130.83
ENSG00000168779	42.8775	49.8005	45.1371	33.1979	815.659	701.942	1248.3	627.072	147.07	102.361	110.062	74.7601
ENSG00000250993	50.381	42.8285	28.8109	36.5177	18.6011	9.7077	4.96539	1.20359	0	0	1.15855	0
ENSG00000225808	45.0214	46.8125	30.7317	35.4111	2.79017	11.2012	2.97923	4.81437	16.2124	20.8901	4.63418	2.492
ENSG00000134690	2416.15	2482.06	1870.79	1783.83	1915.92	651.91	2007.01	786.548	1280.78	1251.32	1255.86	1173.73
ENSG00000164692	5.35968	4.98005	0.960364	1.1066	103974	76971.6	28182.6	10619.3	0	0	0	0
ENSG00000041353	175.798	172.31	103.719	109.553	11.1607	8.96096	3.97231	12.0359	13.8964	5.22252	8.10982	11.214
ENSG00000180616	3.21581	5.97606	4.80182	1.1066	291.108	255.387	282.034	120.961	15.0544	9.40054	6.95127	12.46
ENSG00000259172	10.7194	4.98005	3.84146	1.1066	0.930056	2.98699	2.97923	22.8683	116.961	97.1389	69.5127	54.8241
ENSG00000166292	297.998	352.588	227.606	234.599	1609.93	1050.67	1693.2	805.805	177.179	212.034	266.465	292.81
ENSG00000121621	794.305	729.08	538.764	485.796	1159.78	430.873	828.227	603	621.863	509.718	535.248	484.695
ENSG00000279587	82.5391	80.6769	45.1371	47.5837	37.2023	17.9219	6.95154	4.21257	10.4223	9.40054	15.0611	21.182
ENSG00000131730	5.35968	9.96011	16.3262	6.63958	13.9508	28.3764	11.9169	24.0718	94.9586	29.2461	18.5367	14.952
ENSG00000241553	3126.84	2990.02	1987.95	2274.06	5285.51	3412.63	10781.8	3254.51	2412.18	3069.8	3527.77	3901.23
ENSG00000231991	12.8632	17.9282	13.4451	11.066	17.6711	17.9219	3.97231	3.61078	59.0596	39.6912	33.5978	21.182
ENSG00000215397	18.2229	17.9282	19.2073	12.1726	21.3913	11.2012	59.5847	34.9042	0	0	0	0
ENSG00000210049	166.15	216.134	259.298	287.715	150.669	109.025	371.411	142.024	844.205	875.294	461.101	484.695
ENSG00000239697	263.696	167.33	258.338	231.279	580.355	420.418	713.03	194.982	63.6917	54.3142	49.8174	68.5301
ENSG00000100526	2065.62	2141.42	1755.55	1509.4	2840.39	1395.67	3226.51	748.033	1523.97	1551.09	1714.65	1750.63
ENSG00000142619	4.28775	7.96808	0.960364	0	0	0.746746	0	5.41617	228.132	77.2933	100.793	103.418
ENSG00000171617	2409.71	2486.04	1689.28	1700.84	23616.9	14330.1	7992.29	3627.03	8694.5	7405.53	6859.75	6763.3
ENSG00000010278	6782.14	7091.6	6689.9	5754.3	5877.96	3638.89	8087.62	1931.77	5712.57	3060.4	3217.28	3127.46
ENSG00000136108	3002.5	3073.69	2122.4	1996.3	4140.61	2102.84	3436.05	1309.51	3511.15	3242.14	3049.29	3009.09
ENSG00000269696	15.0071	12.9481	8.64328	9.95937	46.5028	16.4284	40.7162	42.1257	2.31606	1.0445	1.15855	0
ENSG00000125898	533.825	521.91	483.063	432.679	439.917	211.329	946.403	346.635	594.07	410.49	452.991	370.062
ENSG00000177133	3.21581	1.99202	2.88109	1.1066	52.0832	44.058	38.73	15.6467	0	0	0	0
ENSG00000103522	4.28775	5.97606	5.76219	3.31979	4.65028	2.98699	0	18.0539	75.2721	91.9164	40.5491	51.0861
ENSG00000267481	5.35968	5.97606	1.92073	4.42639	38.1323	35.0971	43.6954	19.8593	20.8446	17.7566	17.3782	8.72201
ENSG00000159788	1969.15	1915.33	1593.24	1749.53	2521.38	1357.58	3871.02	1514.72	1606.19	1680.61	1517.69	1323.25
ENSG00000035499	1122.32	1131.47	806.706	843.227	1059.33	413.697	1449.89	172.114	1404.69	1371.43	1357.81	1444.12
ENSG00000099783	18198.3	18487.9	9807.24	11139	21336.4	10588.1	31356.4	9874.27	16405.8	22443.3	21108.7	23125.8
ENSG00000146276	1.07194	0	0	0	263.206	166.524	3.97231	12.6377	0	0	0	0
ENSG00000128714	2.14387	3.98404	0	0	2561.37	1710.8	3118.26	2087.63	0	0	1.15855	0
ENSG00000173546	12646.7	12401.3	13262.6	13964.1	21814.5	14334.5	23010.6	5417.97	2700.53	2677.06	1891.9	1445.36
ENSG00000198353	1.07194	1.99202	0.960364	2.21319	536.642	389.055	846.102	509.721	67.1658	53.2697	47.5004	57.3161
ENSG00000269044	96.4743	52.7886	59.5426	59.7562	78.1247	83.6356	103.28	29.488	70.6399	44.9137	40.5491	24.92
ENSG00000100058	191.877	165.338	118.125	116.193	1042.59	746.746	1768.67	1032.68	229.29	279.927	242.136	204.344
ENSG00000161547	5428.29	4745.99	2761.05	3068.59	5619.4	1960.21	9280.31	2442.09	4244.19	6155.26	6243.4	7294.09
ENSG00000113368	12170.8	11677.2	8978.44	9059.71	8626.27	3871.13	8733.13	1373.3	9207.51	9563.48	8887.2	8041.69
ENSG00000281468	18.2229	17.9282	14.4055	12.1726	8.37051	7.46746	33.7646	9.02694	13.8964	15.6676	13.9025	16.198
ENSG00000225234	21.4387	27.8883	15.3658	21.0253	5.58034	4.48048	0.993078	3.61078	22.0026	12.534	12.744	3.738
ENSG00000071655	7027.62	6167.3	4615.51	4852.43	10092	7226.26	13648.9	3755.21	4036.9	5023.02	4831.13	5582.09
ENSG00000102230	823.248	848.601	557.011	544.446	913.315	585.449	835.178	491.668	1696.52	1416.35	1159.7	1052.87
ENSG00000227992	11.7913	10.9561	11.5244	6.63958	23.2514	20.1622	12.91	7.82335	8.10622	11.4895	4.63418	1.246
ENSG00000043355	7.50356	5.97606	0	1.1066	256.696	192.661	514.414	177.53	941.48	846.048	693.969	666.611
ENSG00000105854	6334.08	6230.05	5449.11	4950.92	8595.58	4290.06	13232.8	2920.52	7323.39	6817.48	7623.23	7453.58
ENSG00000202337	1.07194	0.996011	0	0	35.3421	16.4284	58.5916	27.0808	16.2124	13.5786	16.2196	24.92
ENSG00000160789	12301.5	11741	7827.93	8196.56	30176.6	17623.2	16491	7843.81	13407.7	10524.4	11193.9	11058.3
ENSG00000245614	53.5968	52.7886	43.2164	22.1319	39.9924	35.0971	73.4878	27.0808	77.5881	79.3823	75.3054	52.3321
ENSG00000135074	3523.46	3711.14	2992.49	3406.11	5743.1	4132.49	3343.69	1103.69	6735.11	7050.4	5016.5	3634.59
ENSG00000103740	348.38	360.556	286.189	339.725	1392.29	890.122	1091.39	382.141	230.448	185.922	332.502	201.852
ENSG00000103241	2.14387	2.98803	1.92073	0	92.0756	87.3693	113.211	52.3563	0	0	0	0
ENSG00000164104	10928.4	9802.74	8623.11	7167.43	9071.77	4452.1	16373.9	3785.9	11349.9	9535.28	10090.9	11108.1
ENSG00000170035	1846.95	1685.25	1339.71	1430.83	2938.98	1889.27	4449.98	1547.22	1020.23	1185.51	1204.89	1441.62
ENSG00000255561	49.3091	57.7686	31.692	42.0507	99.516	64.2202	247.276	34.3024	122.751	131.608	110.062	196.868
ENSG00000246898	16.0791	18.9242	4.80182	6.63958	83.7051	57.4995	71.5016	43.3293	11.5803	28.2016	17.3782	24.92
ENSG00000279369	102.906	84.6609	48.9786	45.3705	146.949	93.3433	183.719	44.5329	164.44	174.432	158.721	189.392
ENSG00000160014	18561.7	20188.1	16337.7	17157.8	21648.9	14000	28061.4	7051.25	8102.75	7587.28	8000.91	7777.54
ENSG00000126950	111.481	108.565	96.0364	102.914	142.299	108.278	184.712	61.985	1.15803	2.08901	2.31709	0
ENSG00000273117	138.28	151.394	72.0273	77.4618	146.019	75.4214	111.225	68.003	182.969	179.655	144.818	179.424
ENSG00000141750	55.7407	67.7287	53.7804	46.4771	376.673	264.348	347.577	172.114	152.86	141.008	119.33	114.632
ENSG00000259420	46.0933	34.8604	38.4146	30.9847	19.5312	9.7077	104.273	35.506	30.1088	33.4241	33.5978	33.642
ENSG00000198121	0	0	0	1.1066	1661.08	1163.43	466.747	152.254	132.016	108.628	132.074	153.258
ENSG00000157404	1.07194	1.99202	0	0	119.047	87.3693	16.8823	7.22155	0	1.0445	0	0
ENSG00000188368	91.1146	86.6529	62.4237	67.5024	218.563	156.817	290.972	86.6587	89.1684	50.1362	81.0982	104.664
ENSG00000183196	1477.13	1181.27	1344.51	1514.93	662.2	622.786	218.477	128.784	4680.76	4052.68	2661.18	2033.47
ENSG00000156030	1602.55	1667.32	1783.4	1732.93	808.219	1011.09	346.584	478.428	5812.16	4315.89	2692.46	2151.84
ENSG00000152253	1038.71	920.314	726.996	701.583	1361.6	837.103	2278.12	293.677	876.63	999.59	1181.72	1323.25
ENSG00000269743	502.738	441.233	277.545	324.233	296.688	169.511	419.079	161.281	286.034	339.464	289.636	328.944
ENSG00000254893	24.6545	7.96808	9.60364	7.74618	29.7618	20.1622	33.7646	12.6377	22.0026	24.0236	26.6465	19.936
ENSG00000261594	34.302	12.9481	17.2866	15.4924	1.86011	8.21421	0	0	64.8498	62.6702	42.8662	36.134
ENSG00000255389	67.532	67.7287	67.2255	52.0101	155.319	117.986	194.643	79.4371	16.2124	9.40054	15.0611	13.706
ENSG00000111640	174994	185136	161386	130282	173211	97471.3	252607	71640.2	191772	136363	148330	145886
ENSG00000140931	2278.94	2196.2	1704.65	1838.06	3458.88	2394.82	5670.47	1607.4	2653.05	2438.92	2556.91	2574.24
ENSG00000280206	382.681	298.803	381.265	370.71	509.671	428.632	987.119	202.204	588.28	486.739	421.71	402.458
ENSG00000236565	24.6545	15.9362	18.2469	16.599	13.9508	14.1882	20.8546	9.62874	31.2669	27.1571	12.744	19.936
ENSG00000280211	22.5107	29.8803	17.2866	19.9187	5.58034	6.72072	18.8685	6.01796	17.3705	21.9346	19.6953	9.96801
ENSG00000154237	41.8055	57.7686	15.3658	21.0253	5.58034	14.1882	8.9377	20.4611	110.013	82.5158	75.3054	62.3001
ENSG00000170381	5.35968	6.97207	1.92073	3.31979	3155.68	1961.7	647.487	199.796	782.829	597.456	743.786	615.525
ENSG00000235823	961.527	1008.96	790.38	702.689	262.276	240.452	214.505	408.62	1742.84	1236.69	872.385	670.349
ENSG00000228395	19.2949	23.9043	21.128	27.6649	35.3421	26.1361	59.5847	16.8503	20.8446	13.5786	11.5855	13.706
ENSG00000122566	71429.6	70608.2	47092.4	46341	46819	22530.8	58715.7	23016.3	46544.8	54138.7	48934.6	48743.6
ENSG00000129007	34.302	53.7846	33.6127	29.8781	8.37051	15.6817	47.6677	10.8323	9.26425	13.5786	16.2196	7.47601
ENSG00000272368	12.8632	4.98005	5.76219	5.53299	13.0208	17.1752	41.7093	21.6647	6.94819	6.26702	3.47564	3.738
ENSG00000074410	11470.8	12443.2	11001	11805.2	5593.36	3444.74	3357.6	1149.43	24783	16886.5	13163.4	10128.7
ENSG00000272010	12.8632	2.98803	5.76219	6.63958	17.6711	18.6687	61.5708	5.41617	32.4249	10.445	24.3294	33.642
ENSG00000175183	1925.2	1858.56	1128.43	1084.47	3529.56	2216.34	4340.74	1178.32	1699.99	1775.66	2058.73	2630.31
ENSG00000180354	2272.51	2355.57	2142.57	2340.45	2473.02	1238.85	4718.11	1177.72	1327.1	1024.66	1368.24	1378.08
ENSG00000278952	10.7194	11.9521	4.80182	3.31979	16.741	11.2012	24.8269	21.6647	1.15803	3.13351	2.31709	2.492
ENSG00000279089	25.7265	11.9521	11.5244	22.1319	15.811	9.7077	23.8339	17.4521	44.0052	18.8011	19.6953	14.952
ENSG00000134121	2889.94	3318.71	2359.61	2592.76	10127.4	7214.32	6717.18	3534.35	2.31606	1.0445	1.15855	0
ENSG00000172687	220.819	170.318	138.292	213.573	338.54	173.992	546.193	293.075	99.5907	142.053	106.586	107.156
ENSG00000102109	2822.41	2668.31	1924.57	2089.26	4623.31	2968.32	7137.25	1323.95	1734.73	1859.22	2553.43	3343.02
ENSG00000174501	161.862	137.449	190.152	151.604	317.149	224.024	1096.36	439.913	214.236	174.432	203.904	221.788
ENSG00000170577	117.913	100.597	72.0273	73.0354	11.1607	11.2012	2.97923	2.40718	0	0	0	0
ENSG00000274956	267.984	217.13	296.753	310.954	710.563	396.522	868.943	406.212	0	4.17802	0	0
ENSG00000135549	375.178	338.644	207.439	216.893	1075.15	661.617	792.476	231.692	660.078	603.723	691.651	614.279
ENSG00000182481	13699.4	13649.3	9863.9	9170.37	12711.1	4676.87	17165.3	4539.95	8889.05	11479.1	12041.9	12634.5
ENSG00000079215	16959.1	18851.5	13791.8	14040.5	17908.2	7886.39	15111.7	9836.96	3018.99	2744.96	2987.89	2335.01
ENSG00000234420	486.659	387.448	296.753	407.228	172.06	170.258	96.3285	100.5	500.27	440.781	280.368	166.964
ENSG00000156675	2.14387	6.97207	5.76219	5.53299	3.72023	5.97397	0	22.8683	1200.88	1080.02	813.299	712.713
ENSG00000250461	9.64743	10.9561	4.80182	7.74618	10.2306	12.6947	17.8754	8.42515	17.3705	16.7121	10.4269	12.46
ENSG00000106268	1976.65	1975.09	1671.03	1745.1	2710.18	1427.78	6411.31	826.266	1896.86	2058.72	2677.4	3281.97
ENSG00000182378	1410.67	1280.87	1685.44	1544.81	601.746	513.015	1047.7	346.635	4194.39	2481.74	1837.45	1599.87
ENSG00000272425	46.0933	31.8723	25.9298	30.9847	66.034	56.7527	59.5847	25.2754	0	0	0	0
ENSG00000182575	174.726	210.158	228.567	242.345	215.773	159.057	579.957	176.928	3.47409	2.08901	1.15855	2.492
ENSG00000214870	31.0862	47.8085	32.6524	24.3451	98.586	94.09	256.214	123.368	23.1606	19.8456	25.488	24.92
ENSG00000171604	4094.8	4234.04	3602.33	3732.55	10555.2	8501.71	9931.77	2665.36	3195.01	2837.92	2727.22	2595.42
ENSG00000187672	0	0.996011	0.960364	0	131.138	76.9149	78.4531	42.7275	38.215	40.7357	31.2807	46.1021
ENSG00000188486	5222.48	5041.81	3678.19	3926.21	7823.63	3801.69	13485	2765.86	4857.94	5472.16	6770.54	7736.42
ENSG00000186185	1631.49	1677.28	1540.42	1520.46	2886.89	1720.5	2175.83	658.365	1855.17	1510.35	1442.39	1152.55
ENSG00000131747	17907.8	17644.3	18253.6	16689.7	18204	9219.33	23383	4483.98	11681.1	9083.01	9380.74	8982.42
ENSG00000198692	1171.63	1105.57	1086.17	1012.54	580.355	418.178	1746.82	632.488	0	0	0	2.492
ENSG00000090889	5148.51	5101.57	4172.78	3949.44	3224.51	1567.42	2749.83	787.751	1901.49	1824.75	1675.26	1506.42
ENSG00000096092	522.033	445.217	356.295	377.35	1008.18	704.182	1945.44	590.362	375.202	331.108	485.43	654.151
ENSG00000136378	806.097	735.056	781.736	862.039	440.847	392.042	49.6539	46.9401	1906.12	907.674	689.334	546.995
ENSG00000153048	3528.82	3606.55	3264.28	3203.6	2651.59	1387.45	5012.06	721.554	2527.98	2504.72	2417.88	2591.68
ENSG00000217094	11.7913	8.9641	6.72255	11.066	13.9508	5.97397	25.82	3.61078	6.94819	9.40054	11.5855	14.952
ENSG00000196083	2090.28	2421.3	1549.07	1658.79	17479.5	12412.4	6978.36	5221.79	3203.12	2286.42	1457.45	1338.21
ENSG00000164039	324.797	378.484	311.158	323.126	883.553	597.397	1384.35	443.524	264.031	273.66	348.722	383.768
ENSG00000164105	1449.26	1242.03	847.041	897.45	1454.61	717.623	2243.36	818.443	1252.99	1387.1	1382.14	1537.57
ENSG00000175928	1153.4	1161.35	1381	1379.93	1581.1	813.207	3292.05	1359.46	0	3.13351	1.15855	0
ENSG00000140450	847.902	867.525	481.142	376.243	409.225	368.146	110.232	504.305	757.353	495.095	324.393	340.158
ENSG00000075218	2266.07	2256.96	1835.26	1791.58	2713.9	1263.49	3003.07	758.865	2720.22	2817.03	2658.86	2533.12
ENSG00000074800	181806	190954	129707	119184	94035.2	50656.3	98276	40139.8	104509	88929.1	90642.3	90799.9
ENSG00000077063	5.35968	3.98404	6.72255	2.21319	1093.75	684.02	455.823	329.183	577.858	547.32	492.382	330.19
ENSG00000197747	3565.26	3374.48	2495.99	2232.01	2118.67	1801.9	2355.58	1301.69	6757.11	4537.33	4031.74	3746.73
ENSG00000230314	7.50356	7.96808	7.68291	1.1066	70.6843	49.2853	105.266	75.8263	2.31606	7.31153	1.15855	2.492
ENSG00000269378	38.5897	25.8963	22.0884	19.9187	18.6011	12.6947	11.9169	3.00898	32.4249	25.0681	20.8538	27.412
ENSG00000132780	14692	13752.9	10125.1	10096.6	5706.83	3494.03	7046.88	1937.18	5974.28	6304.63	5857.6	5269.34
ENSG00000204851	245.474	215.138	169.024	204.72	234.374	224.771	483.629	122.766	165.599	166.076	157.562	160.734
ENSG00000178573	2239.28	2269.91	1560.59	1630.02	664.99	661.617	569.034	423.063	995.907	559.854	346.405	399.966
ENSG00000160284	626.011	524.898	582.941	547.766	643.599	492.853	1498.55	390.566	921.793	848.137	747.262	725.173
ENSG00000029534	28.9423	24.9003	8.64328	16.599	250.185	256.134	103.28	152.254	1059.6	965.122	709.03	532.043
ENSG00000145428	333.372	291.831	268.902	291.035	186.941	132.174	353.536	108.925	1.15803	0	1.15855	1.246
ENSG00000282164	22.5107	34.8604	37.4542	33.1979	39.0624	17.1752	65.5431	28.8862	13.8964	14.6231	10.4269	3.738
ENSG00000224738	13.9352	8.9641	7.68291	6.63958	25.1115	19.4154	62.5639	30.6916	31.2669	48.0472	26.6465	39.872
ENSG00000249106	34.302	34.8604	16.3262	18.8121	10.2306	5.97397	22.8408	13.2395	27.7928	29.2461	25.488	31.15
ENSG00000080644	39.6617	36.8524	32.6524	33.1979	21.3913	17.9219	6.95154	19.2575	66.0078	42.8247	24.3294	19.936
ENSG00000152795	9002.13	8537.8	5244.55	5542.94	7023.78	3097.5	8686.45	3632.44	5621.09	7016.98	6864.38	7260.45
ENSG00000269973	217.603	180.278	130.61	151.604	45.5728	28.3764	77.4601	44.5329	194.549	154.587	142.501	103.418
ENSG00000225889	24.6545	26.8923	25.9298	18.8121	57.6635	45.5515	94.3424	48.7455	17.3705	26.1126	12.744	17.444
ENSG00000118523	226.179	208.166	146.936	163.776	2246.09	1085.77	229.401	607.814	4.63213	2.08901	6.95127	0
ENSG00000136295	28074	29610.4	24017.7	26452.1	36923.2	24938.3	32772.6	9889.32	14528.7	12489.1	11232.1	9994.18
ENSG00000279605	21.4387	7.96808	9.60364	13.2792	11.1607	4.48048	19.8616	1.80539	10.4223	11.4895	13.9025	14.952
ENSG00000101040	5025.24	4454.16	3376.64	3645.13	2392.1	2153.62	1719.02	793.167	4409.78	4077.74	3012.22	2259
ENSG00000166573	0	0	0	0	74.4045	81.3953	115.197	49.3473	0	0	0	0
ENSG00000205611	1.07194	4.98005	1.92073	0	39.0624	20.1622	38.73	35.506	0	0	0	0
ENSG00000165300	0	0	0.960364	0	161.83	112.012	202.588	138.413	0	0	0	0
ENSG00000255571	138.28	185.258	61.4633	79.675	20.4612	32.8568	26.8131	97.491	42.8472	64.7593	22.0124	36.134
ENSG00000137135	407.336	360.556	224.725	243.451	204.612	117.239	236.352	220.859	413.417	401.09	326.71	265.398
ENSG00000147408	436.278	375.496	454.252	396.162	2092.63	1686.9	627.625	395.38	1085.08	537.92	331.344	295.302
ENSG00000260804	291.567	267.927	90.2742	161.563	812.869	573.501	839.151	438.709	84.5363	208.901	216.648	249.2
ENSG00000272750	46.0933	36.8524	39.3749	43.1573	53.9433	40.3243	94.3424	31.2934	22.0026	26.1126	17.3782	21.182
ENSG00000176165	3445.21	3128.47	2482.54	2742.15	7669.24	5888.84	8389.52	4494.21	378.676	338.419	287.319	241.724
ENSG00000161981	1600.4	1580.67	942.117	1087.78	2157.73	1403.88	5089.52	1325.76	1125.61	1537.51	2071.48	2222.87
ENSG00000067225	51515.1	52246.7	34596.2	33593	79565.4	52587.4	75222.7	28369.3	71420.4	64151.4	61019.4	62498.2
ENSG00000227986	70.7478	47.8085	45.1371	37.6243	25.1115	20.9089	89.377	16.8503	47.4793	61.6257	54.4516	63.5461
ENSG00000029993	9325.85	9307.72	6563.13	6469.17	5143.21	2084.17	8964.51	1209.61	8633.13	9444.41	9437.51	9417.28
ENSG00000125629	833.967	832.665	615.593	483.583	908.665	858.012	865.964	813.027	1254.15	846.048	529.455	532.043
ENSG00000187676	806.097	781.868	617.514	694.943	941.217	747.493	1242.34	367.697	267.505	213.079	267.624	249.2
ENSG00000134532	522.033	658.363	470.578	531.167	1696.42	914.764	794.462	459.772	2292.9	2331.33	1807.33	1563.73
ENSG00000138835	1201.64	1156.37	1281.13	1081.15	3399.36	1958.72	3400.3	1425.66	949.586	956.766	934.946	981.849
ENSG00000167614	9485.57	8420.27	7356.39	7829.17	9924.63	8461.38	15085.8	4216.79	4715.5	3112.62	3830.15	3478.84
ENSG00000231890	15.0071	6.97207	1.92073	2.21319	20.4612	14.1882	15.8892	16.2485	11.5803	10.445	8.10982	12.46
ENSG00000101489	7.50356	2.98803	5.76219	4.42639	13.0208	18.6687	43.6954	17.4521	0	0	0	0
ENSG00000279332	21.4387	26.8923	19.2073	19.9187	6.51039	8.96096	13.9031	1.80539	0	3.13351	0	0
ENSG00000280193	6.43162	5.97606	9.60364	9.95937	12.0907	5.22722	7.94462	5.41617	30.1088	35.5131	17.3782	21.182
ENSG00000169908	1086.94	1001.99	593.505	636.293	1852.67	590.676	2289.04	510.323	2409.86	2379.38	2501.3	2815.96
ENSG00000171766	701.047	760.952	974.77	877.531	1759.67	1206	2944.48	1219.24	6.94819	4.17802	4.63418	3.738
ENSG00000251034	33.23	45.8165	23.0487	18.8121	23.2514	23.1491	19.8616	10.2305	47.4793	47.0027	45.1833	31.15
ENSG00000273306	28.9423	22.9082	19.2073	14.3858	3.72023	8.96096	2.97923	6.61976	22.0026	17.7566	10.4269	8.72201
ENSG00000254510	18.2229	6.97207	4.80182	7.74618	8.37051	0.746746	5.95847	7.82335	37.057	30.2906	31.2807	22.428
ENSG00000188219	11.7913	10.9561	4.80182	2.21319	16.741	5.97397	12.91	3.00898	27.7928	15.6676	26.6465	24.92
ENSG00000196639	185.445	243.027	145.975	158.243	898.434	772.882	860.998	331.59	393.731	288.283	313.966	270.382
ENSG00000188517	254.049	353.584	299.634	333.086	904.015	450.288	116.19	46.9401	0	0	1.15855	0
ENSG00000139163	2912.45	3065.72	2249.17	2147.9	3678.37	2285.04	3389.37	1699.47	3335.13	3291.23	2719.11	2580.47
ENSG00000182957	1303.48	1526.88	1303.21	1435.26	60700.1	39535	11624	9808.68	701.767	542.098	528.297	518.337
ENSG00000152952	3579.2	3776.87	2697.66	2604.93	4437.3	3531.36	2201.65	1432.27	2490.93	1200.14	1084.4	948.207
ENSG00000163364	34.302	36.8524	25.9298	18.8121	458.518	475.677	725.94	352.653	0	0	0	0
ENSG00000111341	0	0	0	0	5028.81	4013.01	1098.34	244.931	2.31606	0	1.15855	4.98401
ENSG00000231167	32.1581	33.8644	28.8109	23.2385	17.6711	9.7077	43.6954	14.4431	5.79016	2.08901	9.26836	8.72201
ENSG00000246695	199.38	239.043	139.253	127.259	304.128	268.829	539.241	295.482	37.057	32.3796	49.8174	58.5621
ENSG00000221930	13.9352	22.9082	12.4847	12.1726	13.9508	11.2012	4.96539	5.41617	19.6865	24.0236	17.3782	11.214
ENSG00000233885	22.5107	19.9202	8.64328	16.599	9.30056	10.4544	15.8892	13.8413	15.0544	16.7121	8.10982	11.214
ENSG00000175130	32460.4	30396.3	25324.8	27211.2	20959.7	12844	42187.9	9525.83	10941.1	12562.3	13435.6	15724.5
ENSG00000103647	3618.86	3360.54	2713.99	3230.16	6010.95	3707.6	6406.34	2582.31	5457.8	5004.22	4668.94	3883.79
ENSG00000197587	0	0	0	0	11.1607	26.1361	8.9377	25.8772	55.5855	16.7121	6.95127	4.98401
ENSG00000161888	1061.22	887.445	766.371	912.943	1014.69	871.453	1877.91	224.47	1098.97	1058.08	1054.28	1047.89
ENSG00000149557	6274.05	6144.39	5879.35	6106.2	7996.62	4696.29	15534.7	5097.21	2195.63	2118.25	2987.89	3289.44
ENSG00000080986	1228.44	1131.47	864.328	722.608	1294.64	662.364	1620.7	693.269	1002.86	1001.68	1104.09	1030.44
ENSG00000165443	429.847	434.261	328.445	365.177	279.947	158.31	643.514	392.973	4.63213	18.8011	8.10982	8.72201
ENSG00000232748	18.2229	7.96808	15.3658	13.2792	15.811	9.7077	30.7854	9.02694	11.5803	7.31153	11.5855	4.98401
ENSG00000141562	2408.64	2409.35	1780.52	1895.6	1695.49	1029.02	2137.1	861.17	2197.94	1883.24	1676.41	1637.25
ENSG00000112852	36.4459	34.8604	18.2469	27.6649	2454.42	2086.41	1992.11	925.563	107.697	88.7829	144.818	83.4821
ENSG00000177692	9.64743	24.9003	1.92073	6.63958	21.3913	20.9089	22.8408	17.4521	10.4223	6.26702	12.744	6.23001
ENSG00000196937	6825.02	6962.11	6159.78	6194.73	13580.7	8677.19	12080.8	4551.99	2981.93	3538.78	3175.57	3295.67
ENSG00000112320	2121.36	1998.99	1661.43	1857.98	2779.94	1793.68	2075.53	836.497	2499.03	2350.13	1942.88	1555.01
ENSG00000164532	0	0	0	0	0	0	0	0	163.282	188.011	119.33	125.846
ENSG00000163072	12.8632	16.9322	9.60364	4.42639	13.0208	14.1882	11.9169	10.8323	19.6865	11.4895	13.9025	6.23001
ENSG00000167384	335.516	348.604	276.585	273.329	655.69	480.905	646.494	274.419	174.863	179.655	148.294	180.67
ENSG00000165478	502.738	533.862	388.947	460.344	2062.86	1403.88	1352.57	848.533	0	0	9.26836	0
ENSG00000137404	1438.54	1342.62	1427.1	1416.44	1283.48	734.798	2114.26	378.53	1327.1	1034.06	1039.22	975.619
ENSG00000101888	765.363	761.948	501.31	503.502	1364.39	858.758	1074.51	485.65	663.552	750.998	698.603	715.205
ENSG00000179935	5.35968	11.9521	8.64328	4.42639	50.223	38.8308	96.3285	47.5419	4.63213	11.4895	4.63418	21.182
ENSG00000215835	11.7913	14.9402	9.60364	12.1726	9.30056	5.97397	7.94462	6.01796	20.8446	11.4895	16.2196	3.738
ENSG00000136842	228.323	160.358	129.649	175.949	85.5652	64.2202	195.636	89.0658	5.79016	6.26702	11.5855	6.23001
ENSG00000197321	25.7265	36.8524	15.3658	37.6243	1457.4	1516.64	17.8754	43.3293	3093.1	2547.55	1879.16	1527.6
ENSG00000273027	2.14387	1.99202	0	0	23.2514	11.2012	37.737	33.7006	1.15803	2.08901	0	2.492
ENSG00000236801	20.3668	20.9162	26.8902	28.7715	76.2646	28.3764	97.3216	21.6647	30.1088	17.7566	42.8662	36.134
ENSG00000137812	1171.63	934.258	1035.27	1039.09	648.249	396.522	378.363	177.53	1566.82	1545.87	992.873	730.157
ENSG00000119403	4052.99	4106.55	3182.65	3068.59	6436.92	3845.74	4795.57	1716.32	3379.14	2986.24	3154.72	3063.92
ENSG00000178585	3239.39	3092.61	2597.79	2831.78	3896.01	2282.06	4736.98	1222.85	2823.28	2223.75	2464.23	2612.87
ENSG00000179981	2454.74	2285.84	2473.9	2448.9	1076.08	797.525	716.009	475.419	6733.95	4984.37	3614.66	2969.22
ENSG00000179029	495.235	462.149	319.801	330.873	273.437	214.316	350.556	126.377	318.459	259.037	256.038	266.644
ENSG00000120802	8565.85	8138.4	6926.15	6771.27	7664.59	4017.5	8467.97	2081.01	9734.41	10676.9	9044.76	8454.12
ENSG00000114279	1.07194	4.98005	0	3.31979	693.822	516.002	501.504	317.748	3.47409	3.13351	1.15855	7.47601
ENSG00000145901	2035.61	2029.87	1725.77	1415.34	2189.35	1856.41	1579.99	1201.19	3600.32	2599.77	1871.05	1760.6
ENSG00000260643	16.0791	19.9202	22.0884	6.63958	21.3913	9.7077	14.8962	12.0359	17.3705	8.35603	11.5855	6.23001
ENSG00000159840	15744.6	15245.9	13125.3	14309.4	28290.5	20298.1	33378.3	14328.2	9629.03	9251.17	8452.75	7631.76
ENSG00000184357	17.151	3.98404	14.4055	9.95937	12.0907	1.49349	33.7646	4.81437	5.79016	11.4895	9.26836	19.936
ENSG00000204128	1441.76	1597.6	1119.78	1205.08	564.544	431.619	1009.96	493.473	358.99	235.013	207.38	193.13
ENSG00000102996	945.448	952.186	713.551	725.928	898.434	458.502	1103.31	353.856	726.086	752.043	750.737	772.521
ENSG00000117602	405.192	416.332	384.146	414.974	1550.4	1117.13	1175.8	476.021	447	366.621	367.259	297.794
ENSG00000197670	16.0791	11.9521	18.2469	16.599	1.86011	2.24024	4.96539	1.20359	27.7928	15.6676	5.79273	11.214
ENSG00000240065	706.406	756.968	949.8	857.613	1397.87	1007.36	2664.43	622.859	308.036	219.346	342.929	467.251
ENSG00000126870	1233.8	1308.76	909.465	928.435	1210.93	967.036	1642.55	812.425	821.044	745.776	692.81	575.653
ENSG00000181085	31.0862	30.8763	37.4542	32.0913	0	0	0	7.82335	56.7435	34.4686	11.5855	18.69
ENSG00000155849	199.38	161.354	153.658	168.203	651.039	293.471	909.659	644.524	222.342	189.055	207.38	169.456
ENSG00000235587	13.9352	15.9362	16.3262	18.8121	15.811	5.97397	38.73	6.61976	22.0026	9.40054	18.5367	16.198
ENSG00000089280	24349	24487.9	14355.5	15473.5	22743.6	11700.8	32468.7	9910.38	18142.9	23334.2	24620.2	26166
ENSG00000234338	20.3668	9.96011	17.2866	23.2385	19.5312	8.21421	1.98616	12.0359	19.6865	18.8011	1.15855	1.246
ENSG00000148344	5.35968	10.9561	21.128	17.7056	372.023	291.231	462.774	136.006	162.124	108.628	172.623	149.52
ENSG00000179820	445.926	429.281	551.249	576.537	1401.59	1632.39	1864.01	776.317	2479.35	1624.2	1213	1045.4
ENSG00000154736	174.726	140.437	202.637	193.654	434.336	232.238	503.49	252.153	0	0	0	0
ENSG00000079462	4178.41	3754.96	3608.09	3534.47	3782.54	2172.29	7062.77	1334.18	1821.58	1913.53	2423.68	2759.89
ENSG00000188452	1.07194	0	0.960364	1.1066	312.499	207.595	411.134	299.695	0	0	0	0
ENSG00000163288	1.07194	3.98404	2.88109	3.31979	1108.63	1041.71	880.86	354.458	0	0	0	0
ENSG00000115163	1086.94	931.27	890.258	887.491	1036.08	341.263	1590.91	501.898	1080.44	928.564	960.434	1101.47
ENSG00000149925	48618.8	49426	38449.1	32942.3	33778.7	23131.2	49214	22886.9	65901.3	50617.7	45185.6	46662.8
ENSG00000279059	38.5897	29.8803	39.3749	23.2385	15.811	28.3764	49.6539	27.0808	103.065	121.162	67.1956	67.2841
ENSG00000050767	7.50356	2.98803	1.92073	0	115.327	43.3113	9.93078	9.02694	3967.42	1965.76	2423.68	1791.75
ENSG00000150667	46.0933	48.8045	35.5335	23.2385	50.223	22.4024	22.8408	18.0539	50.9534	52.2252	53.2931	39.872
ENSG00000011426	5091.7	4706.15	4025.85	3902.97	6206.27	2937.7	3443.99	1722.34	5545.81	5737.46	4779	4256.34
ENSG00000213722	1905.9	1811.74	1828.53	1871.26	2175.4	1663	5221.6	1854.13	2109.93	1268.03	1500.32	1480.25
ENSG00000013810	3865.4	3426.28	2678.46	2772.03	3627.22	1502.45	4392.38	1768.08	3314.29	3297.5	3347.04	3369.19
ENSG00000227470	9.64743	25.8963	3.84146	14.3858	8.37051	8.21421	7.94462	4.81437	11.5803	41.7802	33.5978	9.96801
ENSG00000127472	25.7265	21.9122	11.5244	26.5583	204.612	167.271	94.3424	38.515	0	0	0	0
ENSG00000111846	326.941	351.592	234.329	245.665	529.202	303.179	1074.51	394.177	177.179	215.168	340.612	366.324
ENSG00000146278	1871.6	1672.3	1196.61	1080.04	1158.85	1008.85	777.58	961.67	3713.81	2185.1	2120.14	1649.71
ENSG00000259459	28.9423	18.9242	23.0487	13.2792	7.44045	7.46746	8.9377	7.82335	9.26425	0	0	0
ENSG00000147485	0	0.996011	0.960364	4.42639	348.771	303.179	606.77	365.892	0	1.0445	0	0
ENSG00000089685	6891.48	6701.16	5366.51	5250.8	8344.46	2747.28	14281.5	3507.87	7219.17	8032.24	8925.43	10470.2
ENSG00000176887	7600.03	7482.03	6774.41	6901.85	13018.9	7542.14	13708.4	5874.73	8447.84	7981.06	6981.39	6961.41
ENSG00000177374	142.568	167.33	86.4328	97.3805	37.2023	79.1551	5.95847	170.91	741.14	593.278	382.32	373.8
ENSG00000102053	20.3668	28.8843	12.4847	24.3451	1.86011	5.22722	4.96539	10.8323	144.754	104.45	104.269	58.5621
ENSG00000146950	3168.65	3482.05	2697.66	2705.63	3629.08	1757.09	1335.69	725.766	5676.67	6188.69	4521.8	4150.43
ENSG00000223476	18.2229	15.9362	16.3262	18.8121	8.37051	6.72072	15.8892	4.21257	9.26425	15.6676	5.79273	7.47601
ENSG00000235257	32.1581	31.8723	24.0091	24.3451	159.97	148.603	165.844	77.0299	1.15803	3.13351	3.47564	0
ENSG00000138413	9291.55	9501.94	9226.22	8646.95	12652.5	7843.82	16964.7	5287.38	4900.79	5604.81	5349	5199.56
ENSG00000218226	19.2949	47.8085	40.3353	37.6243	13.0208	6.72072	9.93078	15.0449	62.5337	109.673	50.976	34.888
ENSG00000177868	539.184	546.81	512.834	494.649	647.319	486.879	1157.93	347.236	262.873	232.924	278.051	269.136
ENSG00000130748	1666.86	1532.86	1291.69	1394.31	1430.43	817.687	3514.5	470.605	895.158	964.077	1350.86	1733.19
ENSG00000123388	0	0	0	0	408.295	406.23	724.947	391.769	0	0	1.15855	0
ENSG00000177181	820.032	834.657	559.892	533.38	422.246	369.639	603.791	308.721	759.669	713.396	560.736	600.573
ENSG00000078549	5586.94	6720.08	6934.79	6719.26	2433.96	666.844	8265.39	1434.68	566.277	427.202	556.102	620.509
ENSG00000269947	30.0142	18.9242	19.2073	28.7715	11.1607	15.6817	53.6262	6.61976	16.2124	9.40054	17.3782	11.214
ENSG00000134986	1941.28	1853.58	1220.62	1108.81	2847.83	1680.18	2656.48	873.206	3770.55	3460.44	3351.67	3436.47
ENSG00000101265	7939.84	9444.17	7641.62	8266.28	7461.84	3861.43	7663.58	3102.26	1045.7	884.695	756.53	684.055
ENSG00000258441	1329.2	1273.9	788.459	880.851	372.953	146.362	269.124	482.039	84.5363	103.406	78.7811	47.3481
ENSG00000113212	11.7913	16.9322	25.9298	21.0253	936.567	751.227	537.255	266.596	26.6347	19.8456	13.9025	14.952
ENSG00000127252	213.315	233.066	224.725	235.705	180.431	113.505	468.733	148.644	46.3213	61.6257	60.2443	67.2841
ENSG00000272674	3.21581	0.996011	0.960364	0	310.639	307.659	88.3839	40.3203	282.56	206.812	148.294	133.322
ENSG00000177398	33.23	21.9122	14.4055	4.42639	0	0.746746	0.993078	7.22155	16.2124	20.8901	23.1709	16.198
ENSG00000184005	1.07194	0	1.92073	2.21319	69.7542	47.045	18.8685	12.0359	0	0	0	0
ENSG00000163888	453.429	499.001	278.506	314.274	623.138	605.611	1531.33	696.278	159.808	207.856	242.136	317.73
ENSG00000268516	228.323	215.138	152.698	167.096	186.941	142.629	198.616	80.0389	184.127	134.741	140.184	130.83
ENSG00000119866	99.6901	71.7128	89.3139	84.1014	363.652	234.478	731.898	338.209	639.233	682.061	600.126	483.449
ENSG00000159184	3.21581	0.996011	1.92073	1.1066	882.623	669.831	845.109	551.245	0	0	0	0
ENSG00000260563	21.4387	23.9043	25.9298	17.7056	18.6011	15.6817	8.9377	24.0718	62.5337	75.2043	38.232	27.412
ENSG00000186960	301.214	291.831	193.033	223.533	419.455	347.984	771.621	500.694	3.47409	1.0445	0	0
ENSG00000146197	5.35968	5.97606	4.80182	9.95937	58.5935	50.7787	85.4047	27.6826	20.8446	21.9346	25.488	21.182
ENSG00000273654	2.14387	7.96808	5.76219	12.1726	5.58034	2.98699	0	13.8413	64.8498	39.6912	24.3294	26.166
ENSG00000241634	11.7913	12.9481	20.1676	12.1726	34.4121	12.6947	6.95154	4.21257	9.26425	9.40054	3.47564	7.47601
ENSG00000134716	8.5755	6.97207	5.76219	4.42639	145.089	142.629	120.162	45.7365	0	0	0	0
ENSG00000277879	23.5826	41.8324	31.692	29.8781	37.2023	12.6947	18.8685	17.4521	15.0544	8.35603	5.79273	4.98401
ENSG00000170540	9367.66	8920.27	7949.89	7429.69	10763.5	6188.29	16016.4	6144.94	7860.72	6057.08	7033.53	7047.38
ENSG00000180998	348.38	379.48	255.457	305.421	344.121	230.745	361.48	216.647	184.127	146.231	111.22	129.584
ENSG00000166323	1.07194	11.9521	6.72255	1.1066	12.0907	11.2012	17.8754	22.2665	15.0544	13.5786	3.47564	4.98401
ENSG00000249992	6707.11	5708.14	5282	5832.87	2433.03	2223.06	6360.66	1513.52	176.021	141.008	149.452	259.168
ENSG00000134247	8747.01	9430.23	9707.36	9870.85	21403.4	12550.6	14977.6	4691	3622.32	3422.84	3497.65	3364.2
ENSG00000272979	6.43162	7.96808	8.64328	11.066	17.6711	11.2012	23.8339	4.81437	31.2669	20.8901	24.3294	17.444
ENSG00000280303	10.7194	12.9481	7.68291	3.31979	21.3913	22.4024	14.8962	12.0359	24.3187	17.7566	15.0611	11.214
ENSG00000279970	1.07194	0	0.960364	0	0	0.746746	0.993078	4.81437	150.544	111.762	107.745	73.5141
ENSG00000197594	16.0791	15.9362	12.4847	14.3858	372.023	336.783	456.816	214.239	184.127	180.699	165.672	125.846
ENSG00000214110	28.9423	20.9162	11.5244	11.066	12.0907	9.7077	7.94462	5.41617	23.1606	22.9791	20.8538	24.92
ENSG00000239268	1.07194	12.9481	6.72255	1.1066	457.588	312.887	134.065	108.925	0	0	0	0
ENSG00000124942	38.5897	29.8803	20.1676	24.3451	1008.18	1353.85	105.266	208.221	8630.81	7226.92	6198.22	4292.48
ENSG00000130592	140.424	128.485	74.9084	79.675	46.5028	79.1551	2.97923	6.01796	22.0026	12.534	5.79273	4.98401
ENSG00000121152	2095.64	2152.38	1784.36	1831.42	2315.84	1208.24	2622.72	775.114	2577.78	2654.09	2428.31	2217.88
ENSG00000100336	67.532	44.8205	25.9298	28.7715	930.986	938.66	1268.16	700.491	859.259	748.909	615.187	474.727
ENSG00000188505	0	0	1.92073	0	0	0	0	1.80539	67.1658	27.1571	34.7564	28.658
ENSG00000089041	258.337	260.955	343.81	283.289	481.769	191.167	430.996	172.114	358.99	245.458	257.197	201.852
ENSG00000162746	41.8055	47.8085	50.8993	38.7309	255.765	132.921	269.124	154.662	82.2202	87.7383	75.3054	104.664
ENSG00000172531	6022.14	5871.48	4297.63	4835.83	12640.4	8587.58	17156.4	7170.4	4362.3	4976.02	5382.6	6025.66
ENSG00000164096	2359.33	2124.49	1300.33	1321.28	2705.53	1969.17	3346.67	1214.42	4300.93	3338.24	3278.68	3848.9
ENSG00000138160	4415.31	4155.36	3481.32	3284.38	2433.96	1218.69	1884.86	799.185	5520.34	5430.38	4366.56	3815.26
ENSG00000162614	11.7913	14.9402	5.76219	13.2792	147.879	115.746	427.023	290.668	10.4223	7.31153	5.79273	8.72201
ENSG00000240849	1753.69	1566.72	1484.72	1338.98	875.183	714.636	1323.77	391.769	1973.29	1405.9	1223.42	1181.21
ENSG00000214960	107.194	96.613	70.1066	60.8628	223.214	133.668	283.027	196.787	112.329	86.6938	84.5738	99.6801
ENSG00000122483	259.409	203.186	153.658	169.309	275.297	213.569	579.957	346.033	123.909	123.251	120.489	109.648
ENSG00000175093	1240.23	1318.72	953.642	1009.22	902.155	627.267	844.116	152.254	606.809	594.323	594.334	585.621
ENSG00000168952	0	0	0	2.21319	199.032	122.466	49.6539	53.5599	3.47409	0	1.15855	0
ENSG00000126243	1051.57	987.047	754.846	843.227	1514.13	1236.61	1254.26	388.159	500.27	522.252	516.711	412.426
ENSG00000104313	36.4459	25.8963	21.128	14.3858	150.669	76.1681	10.9239	13.8413	855.785	930.653	692.81	614.279
ENSG00000173917	97.5463	109.561	121.006	151.604	2414.43	1580.86	3730	1934.77	1661.78	1187.6	1407.63	1358.14
ENSG00000131409	7985.93	7457.13	7379.44	7437.44	10500.3	7507.79	9997.31	2892.23	2099.51	1319.21	1542.02	1284.63
ENSG00000169679	3554.54	3802.77	3492.84	3067.49	3440.28	1215.7	3029.88	1636.28	3043.31	3065.62	2614.84	2184.24
ENSG00000254469	55.7407	68.7247	34.5731	46.4771	44.6427	53.7657	57.5985	34.9042	33.5829	40.7357	30.1222	13.706
ENSG00000278023	12.8632	13.9441	15.3658	11.066	78.1247	79.9019	111.225	39.7185	20.8446	9.40054	12.744	16.198
ENSG00000225556	52.5249	31.8723	16.3262	34.3045	15.811	27.6296	40.7162	12.0359	22.0026	25.0681	23.1709	21.182
ENSG00000255121	22.5107	6.97207	1.92073	3.31979	40.9225	32.1101	68.5224	24.0718	48.6373	78.3378	44.0247	84.7281
ENSG00000170091	0	0	0	0	53.0132	47.045	129.1	84.2515	1.15803	1.0445	0	0
ENSG00000197982	2853.5	2618.51	2064.78	2177.78	2366.06	1884.04	5165.99	1997.96	628.811	771.889	888.604	1265.94
ENSG00000260578	101.834	47.8085	47.0578	59.7562	20.4612	17.9219	13.9031	3.61078	12.7383	6.26702	9.26836	7.47601
ENSG00000239445	53.5968	38.8444	27.8506	28.7715	90.2155	67.2072	102.287	81.8443	13.8964	19.8456	8.10982	12.46
ENSG00000265415	381.61	305.775	391.829	382.883	272.506	112.012	233.373	62.5868	343.935	315.44	209.697	164.472
ENSG00000111077	941.161	1058.76	600.228	697.156	649.179	779.603	775.594	432.691	375.202	307.084	245.612	175.686
ENSG00000077279	1677.58	2027.88	1848.7	1856.87	3477.48	1587.58	1390.31	828.072	1.15803	1.0445	0	1.246
ENSG00000261329	11.7913	1.99202	2.88109	2.21319	11.1607	3.73373	2.97923	6.01796	32.4249	40.7357	25.488	32.396
ENSG00000245849	26.7984	33.8644	16.3262	17.7056	17.6711	14.9349	15.8892	42.7275	55.5855	32.3796	22.0124	14.952
ENSG00000213638	214.387	189.242	112.363	141.644	381.323	209.089	341.619	217.85	207.288	223.524	217.806	214.312
ENSG00000198691	31.0862	33.8644	20.1676	19.9187	212.053	144.869	10.9239	25.2754	12.7383	14.6231	4.63418	9.96801
ENSG00000280120	182.229	119.521	84.512	105.127	70.6843	47.7918	282.034	29.488	178.337	138.919	220.124	209.328
ENSG00000272512	34.302	29.8803	11.5244	18.8121	3.72023	8.21421	10.9239	16.8503	0	7.31153	4.63418	1.246
ENSG00000135451	965.815	797.804	827.834	772.405	946.797	297.952	1554.17	565.087	1390.8	1199.09	1218.79	1223.57
ENSG00000229334	18.2229	12.9481	10.564	11.066	26.9716	17.9219	16.8823	11.4341	3.47409	0	2.31709	2.492
ENSG00000211829	222.963	188.246	67.2255	79.675	2289.8	2022.94	1292.99	683.039	0	0	3.47564	1.246
ENSG00000158423	27.8704	39.8404	17.2866	18.8121	14.8809	35.0971	11.9169	31.2934	207.288	129.519	103.111	103.418
ENSG00000213853	2823.48	2627.48	2359.61	2473.24	684.521	899.083	621.667	210.027	4954.06	2985.19	2567.34	2011.05
ENSG00000223414	20.3668	23.9043	13.4451	17.7056	13.0208	19.4154	4.96539	49.9491	119.277	26.1126	17.3782	29.904
ENSG00000135046	478.084	406.372	150.777	171.523	11649.9	6881.27	13533.7	10171.6	978.537	1218.94	1389.1	1472.77
ENSG00000089169	80.3953	58.7646	34.5731	64.1826	1352.3	597.397	143.003	27.6826	5392.95	5779.24	5009.55	3441.46
ENSG00000140365	1619.7	1360.55	1060.24	1252.67	1966.14	1398.66	5234.51	1018.24	1539.02	1976.2	2222.09	2863.31
ENSG00000184986	1816.93	1864.53	1434.78	1669.85	1389.5	1181.35	4675.41	807.009	3418.51	2795.09	3022.64	3323.09
ENSG00000173457	10848	10506.9	8650.96	9074.1	10342.2	5855.24	20816.9	3978.47	5556.24	7034.74	8592.93	10510
ENSG00000170390	5102.42	5132.44	4070.98	4417.54	4864.19	3144.55	4598.94	2249.51	2201.42	1624.2	1605.74	1370.6
ENSG00000198830	19955.2	20808.7	16529.8	17526.3	21176.5	14414.4	32974.2	9232.16	8788.3	10079.5	10976.1	12873.7
ENSG00000121871	250.833	316.731	217.042	206.934	79.0548	29.8699	266.145	122.165	176.021	230.835	185.367	185.654
ENSG00000131773	479.156	517.926	576.219	506.821	2698.09	2288.78	5054.77	2886.82	13.8964	9.40054	12.744	17.444
ENSG00000170043	1700.09	1621.51	1388.69	1408.7	2296.31	1848.94	3736.95	941.209	1233.3	1168.8	1369.4	1474.02
ENSG00000135119	531.681	371.512	416.798	484.69	329.24	268.829	878.874	259.374	372.886	353.042	337.137	269.136
ENSG00000188107	18.2229	11.9521	15.3658	8.85278	13.0208	8.21421	10.9239	5.41617	18.5285	12.534	12.744	11.214
ENSG00000184408	1009.76	1138.44	945.959	967.166	409.225	114.252	477.67	145.033	2.31606	0	3.47564	3.738
ENSG00000120093	835.039	710.156	704.907	661.745	2039.61	1263.49	2476.74	1231.28	2545.35	1989.78	1979.95	1763.09
ENSG00000234476	0	0	0.960364	0	0	0	0	0	89.1684	60.5812	56.7687	49.8401
ENSG00000232539	7.50356	4.98005	1.92073	1.1066	12.0907	8.96096	13.9031	15.0449	31.2669	32.3796	28.9636	17.444
ENSG00000247416	66.4601	57.7686	39.3749	50.9035	184.151	159.057	263.166	79.4371	136.648	110.717	127.44	132.076
ENSG00000148019	1127.68	1024.89	835.517	862.039	2107.51	1663	2489.65	862.374	1251.83	1494.69	1304.52	1293.35
ENSG00000106484	4022.98	4315.71	4116.12	3987.07	4391.73	3232.66	5407.31	1691.65	3.47409	3.13351	0	3.738
ENSG00000225137	8.5755	12.9481	5.76219	11.066	7.44045	11.9479	19.8616	7.82335	20.8446	9.40054	13.9025	6.23001
ENSG00000134215	1923.05	2069.71	1766.11	1759.49	1046.31	455.515	744.808	172.114	18.5285	50.1362	31.2807	21.182
ENSG00000163064	380.538	289.839	241.051	346.365	651.969	405.483	711.044	332.192	406.469	425.113	419.393	315.238
ENSG00000249679	11.7913	13.9441	14.4055	5.53299	13.0208	12.6947	20.8546	8.42515	3.47409	3.13351	1.15855	4.98401
ENSG00000009724	18.2229	15.9362	4.80182	9.95937	16.741	7.46746	8.9377	19.8593	27.7928	20.8901	20.8538	14.952
ENSG00000171587	1217.72	1250.99	1010.3	954.993	59.5236	38.8308	95.3355	69.8084	1176.56	1119.71	852.689	611.787
ENSG00000128245	7144.46	6846.58	5411.65	5525.24	5554.3	3853.21	6949.56	2616.61	14192.8	10703	9808.24	9748.72
ENSG00000139116	4561.09	4414.32	4362.93	4065.64	2273.99	1474.08	4701.23	1136.19	5243.57	4862.17	3954.11	3751.71
ENSG00000260743	16.0791	9.96011	12.4847	15.4924	24.1815	17.9219	21.8477	12.6377	19.6865	29.2461	19.6953	8.72201
ENSG00000196338	4476.41	4794.8	3866.43	4493.89	6063.04	4157.14	5950.52	2796.55	31.2669	36.5576	27.8051	17.444
ENSG00000162595	8.5755	4.98005	2.88109	2.21319	251.115	208.342	268.131	171.512	3.47409	1.0445	1.15855	0
ENSG00000174891	513.458	506.969	385.106	410.548	1252.79	746.746	1568.07	702.296	909.055	848.137	900.19	883.415
ENSG00000120251	93.2585	63.7447	47.0578	74.142	808.219	433.113	430.003	448.338	0	0	0	1.246
ENSG00000214029	110.41	87.6489	72.0273	113.979	115.327	67.9539	102.287	47.5419	132.016	126.385	106.586	79.7441
ENSG00000198937	1217.72	1189.24	1151.48	1003.68	1186.75	491.359	3474.78	389.964	1016.75	1316.08	1732.03	2001.08
ENSG00000105404	2383.99	2075.69	2129.13	2120.24	5939.34	4776.19	10292.3	3004.17	1841.27	1839.37	2399.35	3121.23
ENSG00000107819	574.558	588.642	495.548	516.781	1207.21	689.247	1229.43	575.317	1907.28	1591.82	1486.41	1351.91
ENSG00000164100	0	0	0	0	64.1739	45.5515	0	0.601796	0	0	0	0
ENSG00000241231	8.5755	8.9641	0.960364	7.74618	79.9848	55.2592	163.858	75.2245	37.057	42.8247	57.9273	48.5941
ENSG00000121766	2318.6	2389.43	1713.29	1891.17	2148.43	1509.17	3873	1659.15	922.951	1026.75	1100.62	1264.69
ENSG00000254319	11.7913	3.98404	5.76219	7.74618	49.293	43.3113	89.377	54.1617	0	0	0	0
ENSG00000126267	4490.34	4570.69	4136.29	3875.3	4623.31	3045.98	8987.35	1663.36	2216.47	2663.49	3291.43	3850.14
ENSG00000004848	618.508	616.531	510.914	531.167	178.571	61.2332	393.259	198.593	0	0	0	1.246
ENSG00000189266	4136.6	3945.2	2592.98	2585.01	3010.59	2302.97	3306.95	1872.19	2933.29	2890.14	2658.86	2577.98
ENSG00000272760	31.0862	21.9122	11.5244	23.2385	106.026	79.9019	88.3839	34.3024	33.5829	42.8247	34.7564	49.8401
ENSG00000264569	26.7984	38.8444	20.1676	18.8121	13.9508	8.96096	31.7785	18.6557	12.7383	6.26702	13.9025	13.706
ENSG00000067955	4773.34	4684.24	3428.5	3645.13	4527.51	3017.6	4586.03	1877.6	4032.27	4132.06	3702.71	3634.59
ENSG00000132122	2781.68	2712.14	1844.86	1949.82	2620.9	1664.5	2690.25	1410.61	1783.37	1828.93	1755.2	1786.77
ENSG00000205929	565.983	602.586	363.978	391.735	639.879	445.808	198.616	249.144	1364.16	1107.17	1009.09	775.013
ENSG00000271119	7.50356	14.9402	0.960364	3.31979	14.8809	13.4414	2.97923	18.6557	16.2124	22.9791	10.4269	9.96801
ENSG00000173486	2057.05	1813.74	1586.52	1559.2	2190.28	1566.67	2950.43	837.099	1235.62	1155.22	1316.11	1370.6
ENSG00000117528	5661.97	5959.13	4543.48	4621.15	6856.37	4134.73	5330.84	2538.98	1321.31	1553.18	1653.24	1779.29
ENSG00000173436	2333.61	2170.31	1629.74	1719.65	1436.94	939.407	2286.06	620.452	631.127	889.918	972.019	1161.27
ENSG00000112773	337.66	374.5	363.978	383.989	1121.65	722.104	1631.63	899.084	199.181	176.521	220.124	184.408
ENSG00000131171	2883.51	2755.96	2519.04	2520.83	3481.2	1922.13	3999.12	1012.82	2615.99	2103.63	2468.86	2447.15
ENSG00000123892	159.719	205.178	126.768	101.807	26.9716	54.5125	4.96539	6.01796	2.31606	1.0445	0	0
ENSG00000084710	994.757	1004.97	912.346	889.704	1155.13	961.063	589.888	486.853	1611.98	895.14	705.554	560.701
ENSG00000152583	3744.28	3817.71	3393.93	2743.25	13134.3	9069.23	5468.88	3509.07	1772.95	889.918	1142.33	975.619
ENSG00000272077	49.3091	16.9322	25.9298	22.1319	71.6143	53.7657	131.086	55.967	28.9508	18.8011	39.3905	31.15
ENSG00000188997	147.927	153.386	139.253	102.914	378.533	330.809	431.989	194.982	89.1684	77.2933	77.6225	77.2521
ENSG00000140057	85.755	81.6729	93.1553	57.543	1.86011	7.46746	4.96539	14.4431	1007.49	685.195	646.468	530.797
ENSG00000272644	36.4459	19.9202	28.8109	32.0913	35.3421	17.9219	56.6054	13.2395	37.057	39.6912	30.1222	42.3641
ENSG00000104889	4164.47	3969.1	3470.76	3468.08	4065.28	3023.58	8323.98	1819.23	3299.23	3584.74	3882.28	4150.43
ENSG00000262246	555.263	537.846	504.191	494.649	206.472	120.973	668.341	211.23	217.71	244.414	224.758	201.852
ENSG00000259891	27.8704	12.9481	9.60364	29.8781	37.2023	30.6166	76.467	40.3203	66.0078	75.2043	45.1833	58.5621
ENSG00000137267	6189.36	6623.47	5710.33	5753.2	7127.95	3749.41	10949.7	5092.4	2729.48	2657.22	2867.4	3065.16
ENSG00000254635	366.602	235.059	165.183	202.507	223.214	291.231	387.3	190.769	452.79	377.066	305.856	322.714
ENSG00000185551	63.2443	54.7806	33.6127	45.3705	1865.69	1316.51	1751.79	944.82	1967.5	1968.89	1729.71	1481.5
ENSG00000258297	86.8269	64.7407	75.8688	64.1826	64.1739	50.032	80.4393	27.0808	67.1658	50.1362	39.3905	43.6101
ENSG00000205531	6424.12	6285.82	4892.1	4580.21	6244.4	3834.54	7865.18	2569.07	4729.4	5195.36	5477.6	5255.63
ENSG00000111644	2.14387	0	0	0	0.930056	17.9219	2.97923	63.1886	180.653	99.2279	66.0371	59.8081
ENSG00000137752	0	3.98404	0	1.1066	206.472	206.849	206.56	92.0748	0	1.0445	0	2.492
ENSG00000188064	260.481	226.094	224.725	194.761	30.6919	10.4544	2.97923	46.9401	163.282	82.5158	49.8174	28.658
ENSG00000169764	3186.87	3469.1	3033.79	2966.79	4471.71	4435.67	9511.7	3887.6	1527.44	1419.48	1400.68	1370.6
ENSG00000150756	363.387	396.412	190.152	295.461	576.635	280.03	720.974	166.698	383.308	568.21	583.907	667.857
ENSG00000142700	363.387	335.656	308.277	305.421	1428.57	884.894	1011.95	778.123	1.15803	0	0	0
ENSG00000137962	2953.19	3248.99	2352.89	2596.08	1821.98	1130.57	469.726	229.886	213.078	107.584	49.8174	31.15
ENSG00000143553	1362.43	1508.96	968.047	1062.33	1883.36	1384.47	2826.3	1073	1184.67	1142.69	1260.5	1437.89
ENSG00000237380	36.4459	38.8444	44.1768	43.1573	162.76	129.934	336.653	199.195	0	0	0	0
ENSG00000165424	4214.86	4341.61	3949.02	4102.16	3691.39	2708.45	5417.24	1698.87	1161.51	975.567	1025.31	877.185
ENSG00000175643	643.162	587.646	592.545	568.791	1069.56	690.74	1649.5	347.236	1090.87	1073.75	1076.29	1161.27
ENSG00000185112	109.338	104.581	81.631	89.6344	1.86011	7.46746	0	17.4521	1702.31	1382.92	1050.8	1147.57
ENSG00000162627	1678.65	1596.6	1577.88	1435.26	1768.04	1423.3	3059.67	1017.64	531.536	449.137	586.224	548.241
ENSG00000136450	11533	12003.9	6604.42	7400.92	10297.6	3665.78	10945.7	5629.2	10307.6	15945.4	13784.4	14452.4
ENSG00000179222	22153.7	21340.5	18777	17806.3	16291.8	10912.2	23273.8	10255.2	9884.96	8053.13	8195.55	7330.23
ENSG00000151364	561.695	669.319	488.825	522.314	672.431	429.379	1799.46	474.817	1211.3	1292.05	1297.57	1292.1
ENSG00000105254	4805.49	4743	3777.11	3916.25	4929.3	3306.59	8658.64	2609.39	2861.5	2609.17	3276.37	3877.56
ENSG00000185386	497.379	451.193	270.823	346.365	453.867	532.43	622.66	199.796	106.539	90.8719	113.537	149.52
ENSG00000253683	15.0071	15.9362	11.5244	16.599	25.1115	11.2012	52.6331	13.2395	13.8964	13.5786	16.2196	31.15
ENSG00000261799	159.719	138.445	72.0273	81.8882	186.011	161.297	185.706	114.341	136.648	122.207	120.489	123.354
ENSG00000253978	0	6.97207	4.80182	4.42639	9.30056	11.2012	54.6193	30.6916	13.8964	11.4895	5.79273	12.46
ENSG00000179967	58.9565	39.8404	56.6615	40.9441	51.1531	29.8699	100.301	20.4611	34.7409	43.8692	46.3418	46.1021
ENSG00000234287	20.3668	4.98005	11.5244	15.4924	11.1607	5.22722	21.8477	7.22155	12.7383	12.534	5.79273	16.198
ENSG00000267244	9.64743	3.98404	9.60364	8.85278	14.8809	8.21421	6.95154	16.8503	13.8964	21.9346	2.31709	4.98401
ENSG00000166165	77783	70759.6	60084.2	59230.6	36899.1	14863.2	99209.5	16460.9	66452.5	58158	73427.4	73251.2
ENSG00000176022	4652.21	3831.65	2843.64	3163.76	3768.59	2955.62	4492.68	1401.58	1713.89	2038.87	2078.43	2452.13
ENSG00000232320	3.21581	4.98005	4.80182	1.1066	55.8034	46.2983	38.73	20.4611	10.4223	21.9346	15.0611	9.96801
ENSG00000272777	48.2372	34.8604	39.3749	26.5583	29.7618	20.9089	52.6331	28.8862	35.899	19.8456	17.3782	27.412
ENSG00000196159	17.151	15.9362	23.0487	7.74618	65.1039	110.518	5.95847	41.5239	430.788	391.689	249.087	241.724
ENSG00000114529	126.489	135.457	89.3139	82.9948	145.089	78.4084	100.301	28.8862	98.4327	128.474	147.135	109.648
ENSG00000169085	1037.63	1048.8	1041.03	1117.66	917.035	311.393	2368.49	1320.94	76.4301	90.8719	110.062	125.846
ENSG00000161992	1.07194	6.97207	2.88109	0	0.930056	0	0	3.00898	56.7435	19.8456	26.6465	29.904
ENSG00000105185	2679.84	2656.36	2226.12	2114.71	2409.78	1629.4	4491.69	1138.6	1288.89	1670.16	1787.64	2158.07
ENSG00000106588	1364.58	1199.2	1068.89	1018.07	1534.59	946.128	3221.54	741.413	890.526	1171.93	1475.99	1576.19
ENSG00000231728	40.7336	50.7965	44.1768	38.7309	21.3913	7.46746	22.8408	7.82335	18.5285	26.1126	13.9025	19.936
ENSG00000184441	30.0142	14.9402	4.80182	8.85278	26.0416	21.6556	26.8131	19.2575	9.26425	13.5786	9.26836	23.674
ENSG00000135540	2236.06	2004.97	2127.21	2498.7	1638.76	1876.57	1102.32	926.766	6703.84	5564.07	3791.92	2783.57
ENSG00000184640	34193.7	35941	29901.9	31565.7	33042.1	20964.2	40182.9	11505.1	32350.8	31332	29675	27018.3
ENSG00000105968	12162.2	12332.6	9627.65	10444.1	15105	9540.43	18184.2	6079.95	8934.21	9204.17	9551.05	10019.1
ENSG00000128833	395.545	466.133	167.103	242.345	65.1039	132.174	128.107	133.599	1200.88	1374.57	1045.01	923.287
ENSG00000083444	15084.3	15592.5	13138.7	11502	8299.82	5757.41	3531.38	1451.53	8125.91	5565.12	4883.27	4184.07
ENSG00000126246	41.8055	43.8245	36.4938	48.6903	33.482	26.1361	78.4531	23.4701	17.3705	24.0236	20.8538	18.69
ENSG00000137807	2536.2	2492.02	2196.35	1914.41	1939.17	966.29	1618.72	488.057	2314.91	2407.58	2224.41	1906.38
ENSG00000024526	2053.83	2262.94	1795.88	1863.51	1935.45	725.091	1598.86	922.554	812.938	822.025	845.738	757.569
ENSG00000167118	1494.28	1614.53	1357.95	1271.48	2739.02	1950.5	4783.66	1417.83	1366.48	1476.93	1792.27	2026
ENSG00000054277	317.293	311.751	319.801	298.781	582.215	409.964	444.899	213.638	169.073	188.011	129.757	94.6961
ENSG00000128849	236.898	217.13	226.646	214.68	5022.3	3543.31	977.188	729.979	68.3239	74.1598	57.9273	36.134
ENSG00000140350	12142.9	11843.6	10601.5	10262.6	11636.9	6268.19	18773.1	4665.73	11603.5	12841.1	12763.7	12929.8
ENSG00000197696	294.783	294.819	242.972	265.583	729.164	381.587	1008.97	280.437	360.148	348.864	483.113	563.193
ENSG00000173110	160.791	130.477	52.82	70.8222	485.489	241.946	154.92	284.65	9.26425	7.31153	20.8538	19.936
ENSG00000138080	4037.99	4324.68	3751.18	3562.14	16113.2	15904.2	11507.8	2570.27	3906.04	2568.44	2913.74	2281.43
ENSG00000174327	99.6901	97.609	75.8688	94.0607	123.697	142.629	181.733	129.988	217.71	239.191	145.977	110.894
ENSG00000155666	126.489	102.589	75.8688	58.6496	102.306	71.6876	167.83	68.003	91.4845	111.762	111.22	129.584
ENSG00000108511	0	0	0	0	292.968	221.037	350.556	248.542	0	0	0	0
ENSG00000117152	0	0	0	0	1697.35	1218.69	11.9169	28.8862	0	0	0	0
ENSG00000253368	1843.73	1574.69	1370.44	1532.64	1082.59	668.338	2006.02	853.949	569.752	478.383	503.967	588.113
ENSG00000122574	5.35968	11.9521	6.72255	5.53299	370.162	331.555	129.1	297.889	2811.7	2473.39	1955.62	1639.74
ENSG00000177855	25.7265	18.9242	16.3262	15.4924	12.0907	12.6947	26.8131	5.41617	24.3187	16.7121	16.2196	26.166
ENSG00000092964	9749.27	10498	9863.9	9931.71	14234.5	8921.38	14976.6	4995.51	17977.3	16439.5	14574.5	12999.5
ENSG00000228162	34.302	25.8963	18.2469	18.8121	0.930056	8.96096	2.97923	3.61078	3.47409	2.08901	0	1.246
ENSG00000168078	3281.2	3012.93	3055.88	2801.9	4014.12	1896.74	6113.39	853.347	4171.23	4215.62	4554.24	4976.53
ENSG00000234664	395.545	400.396	292.911	411.654	428.756	339.023	715.016	207.62	165.599	205.767	207.38	231.756
ENSG00000228519	13.9352	17.9282	15.3658	12.1726	10.2306	5.97397	36.7439	1.80539	16.2124	17.7566	18.5367	29.904
ENSG00000271347	6.43162	11.9521	21.128	14.3858	7.44045	7.46746	1.98616	0	28.9508	47.0027	22.0124	11.214
ENSG00000280088	147.927	116.533	116.204	118.406	96.7259	81.3953	195.636	63.1886	164.44	135.786	136.708	113.386
ENSG00000141449	4.28775	0.996011	0.960364	2.21319	0.930056	0.746746	0.993078	3.00898	563.961	597.456	449.516	398.72
ENSG00000112742	1555.38	1467.12	1505.85	1197.34	1661.08	604.865	1505.51	664.985	1689.57	1485.28	1473.67	1410.47
ENSG00000114790	1753.69	1753.97	1644.14	1678.71	1911.27	1102.2	2196.69	1011.62	254.767	248.592	250.246	255.43
ENSG00000207383	16.0791	2.98803	9.60364	14.3858	35.3421	11.9479	61.5708	15.0449	18.5285	15.6676	34.7564	24.92
ENSG00000177700	1736.54	1540.83	1133.23	1185.17	3312.86	1744.4	6023.02	1047.13	1683.78	2314.62	2896.36	4160.4
ENSG00000183963	889.708	849.597	780.776	797.856	613.837	338.276	468.733	266.596	1618.93	1230.43	1029.95	943.223
ENSG00000253106	27.8704	13.9441	11.5244	25.4517	58.5935	35.0971	34.7577	24.6736	70.6399	56.4032	49.8174	46.1021
ENSG00000210151	31.0862	17.9282	16.3262	18.8121	13.0208	3.73373	32.7716	10.8323	24.3187	31.3351	22.0124	39.872
ENSG00000254389	81.4672	83.6649	67.2255	78.5684	59.5236	50.032	36.7439	24.0718	230.448	218.301	165.672	135.814
ENSG00000237149	2.14387	1.99202	0.960364	0	149.739	129.934	289.979	166.096	19.6865	31.3351	27.8051	37.38
ENSG00000137965	95.4024	124.501	90.2742	75.2486	499.44	555.579	673.307	297.889	2.31606	1.0445	2.31709	1.246
ENSG00000126458	325.869	305.775	328.445	302.101	789.618	687.753	782.545	280.437	299.93	150.409	192.318	153.258
ENSG00000127955	211.172	209.162	181.509	181.482	976.559	620.546	2106.32	701.093	1768.31	1588.69	1649.77	1694.56
ENSG00000203644	109.338	77.6888	53.7804	55.3299	65.1039	66.4604	107.252	42.1257	116.961	125.34	100.793	124.6
ENSG00000115392	530.609	523.902	391.829	359.644	644.529	622.04	1072.52	320.156	474.793	515.985	543.358	522.075
ENSG00000112539	185.445	190.238	165.183	174.842	99.516	54.5125	187.692	58.3742	75.2721	52.2252	82.2567	44.8561
ENSG00000214717	2803.12	2914.33	1994.68	1970.85	1733.62	1096.22	2153.99	1098.28	2013.82	2198.68	1971.84	2002.32
ENSG00000087586	4107.66	4416.31	3466.91	3127.24	2330.72	502.56	2425.1	1595.96	3602.64	3580.56	3233.5	3081.36
ENSG00000273247	57.8846	32.8683	30.7317	48.6903	32.552	32.8568	118.176	66.7994	92.6425	82.5158	55.6102	71.0221
ENSG00000170549	758.931	663.343	763.49	758.019	0	0	0	0	1964.02	1297.27	1018.36	895.875
ENSG00000185008	54.6688	64.7407	58.5822	56.4364	2690.65	1940.79	1985.16	1462.97	0	0	0	0
ENSG00000116560	19682.9	19270.8	11774.1	12629.6	18184.5	8503.2	20922.2	13602.4	15144.7	19127	18280.7	17653.3
ENSG00000151640	3825.74	3871.49	2771.61	3022.12	1357.88	1097.72	1651.49	995.371	809.464	636.103	509.76	524.567
ENSG00000112312	1842.66	1650.39	1299.37	1313.53	1840.58	1066.35	3202.68	911.721	1310.89	1550.04	1741.29	2040.95
ENSG00000169607	1316.34	1458.16	1295.53	1125.41	1553.19	939.407	1418.11	771.503	1070.02	859.627	813.299	692.777
ENSG00000186352	138.28	146.414	79.7102	67.5024	177.641	134.414	176.768	241.32	220.026	162.943	90.3665	134.568
ENSG00000205542	84796.6	85275.4	68037	69639.3	68401.9	24843.5	98681.1	13423.1	68760.4	73815.1	87324.2	89284.7
ENSG00000034510	21523.4	20195.1	17740.8	17081.4	35829.5	26664.1	61480.4	15558.8	22665	20491.1	25957.2	30927
ENSG00000167863	4433.53	3801.77	3137.51	3089.62	4316.39	2824.19	8977.42	2359.64	3360.61	3387.33	4451.13	4927.94
ENSG00000131094	1940.21	1960.15	1973.55	2106.96	6924.27	7017.18	7428.22	1822.24	760.827	528.519	798.238	649.167
ENSG00000224837	9.64743	14.9402	4.80182	12.1726	11.1607	12.6947	15.8892	0.601796	10.4223	10.445	16.2196	7.47601
ENSG00000138668	21518.1	19973	13384.6	15303.1	17975.2	8123.11	21577.6	8934.27	17384.4	23774	21536.2	22581.3
ENSG00000204525	623.867	594.618	502.27	439.319	13639.3	10837.5	19368	7826.36	6846.28	4917.53	6834.26	7392.53
ENSG00000147536	694.615	718.124	498.429	537.806	1021.2	878.174	1260.22	391.168	824.518	1000.63	872.385	884.661
ENSG00000183580	33.23	25.8963	28.8109	16.599	380.393	315.127	283.027	173.919	0	4.17802	0	0
ENSG00000180340	828.607	867.525	754.846	704.902	1030.5	500.32	1058.62	314.739	948.428	734.286	875.86	878.431
ENSG00000214114	807.169	839.637	557.972	642.933	704.053	471.944	816.31	187.159	415.733	503.451	500.492	650.413
ENSG00000198901	5668.4	5896.38	5251.27	4547.01	7986.39	3332.73	6744.98	4834.23	7397.51	6569.93	6073.09	5605.76
ENSG00000210117	11.7913	17.9282	18.2469	28.7715	39.0624	17.9219	72.4947	15.6467	34.7409	39.6912	35.9149	43.6101
ENSG00000152270	912.218	1014.93	590.624	741.42	540.363	304.672	308.847	196.186	970.43	1203.27	923.36	890.891
ENSG00000175536	31.0862	23.9043	8.64328	15.4924	32.552	34.3503	56.6054	36.7096	24.3187	32.3796	22.0124	29.904
ENSG00000143013	9532.74	9518.87	9001.49	9578.7	17375.3	12402	20369	10182.4	694.819	659.082	881.653	784.981
ENSG00000182379	932.585	887.445	898.901	687.197	546.873	1937.06	494.553	1080.83	3285.34	1123.89	449.516	302.778
ENSG00000270012	15.0071	18.9242	18.2469	19.9187	11.1607	5.22722	5.95847	7.22155	17.3705	30.2906	12.744	9.96801
ENSG00000119632	146.855	112.549	132.53	137.218	826.82	923.725	986.126	294.278	56.7435	29.2461	44.0247	58.5621
ENSG00000196220	1088.02	1035.85	872.011	806.709	803.569	480.158	556.124	479.03	1930.44	1902.04	1406.47	1350.67
ENSG00000161920	431.991	386.452	271.783	262.264	331.1	224.024	527.324	188.362	474.793	481.516	491.223	507.123
ENSG00000237753	116.841	90.637	75.8688	57.543	58.5935	36.5906	133.072	75.2245	39.3731	54.3142	68.3542	49.8401
ENSG00000250510	1307.76	1424.3	1265.76	1211.72	1526.22	1041.71	2304.93	829.275	1036.44	877.383	1003.3	900.859
ENSG00000261663	32.1581	22.9082	12.4847	27.6649	33.482	22.4024	88.3839	11.4341	25.4767	53.2697	63.72	52.3321
ENSG00000088986	8104.92	7988.01	5302.17	5435.6	10213.9	6472.05	17686.7	6235.21	6249.9	7530.87	8663.6	10507.5
ENSG00000111110	91.1146	70.7168	43.2164	58.6496	34.4121	36.5906	49.6539	42.7275	23.1606	34.4686	18.5367	23.674
ENSG00000144118	2288.59	2455.17	1923.61	1867.94	2712.04	1791.44	2614.77	1388.34	1332.89	1234.6	1127.26	1226.07
ENSG00000230896	85.755	57.7686	45.1371	58.6496	60.4537	91.8498	98.3147	25.8772	24.3187	19.8456	17.3782	16.198
ENSG00000223478	24.6545	16.9322	21.128	16.599	42.7826	40.3243	50.647	9.62874	11.5803	9.40054	18.5367	8.72201
ENSG00000087245	4627.55	4593.6	3982.63	4191.79	10145.1	5191.38	5787.66	1714.52	7063.99	5600.63	6709.14	6135.31
ENSG00000188365	2.14387	6.97207	6.72255	1.1066	20.4612	11.2012	30.7854	21.6647	15.0544	17.7566	11.5855	16.198
ENSG00000265241	6945.08	6415.3	4963.16	4917.72	5909.58	4033.92	6935.65	3198.55	5087.23	5329.06	4788.27	5144.74
ENSG00000276234	438.422	290.835	225.686	204.72	331.1	341.263	488.594	318.952	597.544	629.836	483.113	477.219
ENSG00000177098	1622.91	1749.99	1177.41	1226.11	1798.73	1225.41	1615.74	739.608	247.819	254.859	523.662	493.417
ENSG00000112029	1729.03	1642.42	1459.75	1436.36	1656.43	931.193	2270.18	771.503	1291.21	1268.03	1340.44	1349.42
ENSG00000164885	1392.45	1344.61	1024.71	1078.93	2084.26	1677.94	3511.52	885.242	909.055	1107.17	1348.55	1636
ENSG00000230797	87.8988	59.7606	46.0975	58.6496	77.1947	67.9539	114.204	54.7635	27.7928	32.3796	33.5978	33.642
ENSG00000125351	2085.99	1858.56	1493.37	1384.35	446.427	420.418	846.102	432.691	730.718	615.213	565.37	575.653
ENSG00000105355	2733.44	2690.22	2400.91	2425.66	4231.76	3016.11	4843.24	2348.21	3119.74	2211.22	2305.5	2178.01
ENSG00000180834	770.723	781.868	645.365	715.968	693.822	403.99	1160.91	333.997	510.692	652.815	614.029	672.841
ENSG00000239887	279.776	280.875	237.21	250.091	551.523	415.191	573.006	315.943	1259.94	1321.3	1023	917.057
ENSG00000160352	410.552	399.4	427.362	427.146	1187.68	840.09	1315.83	808.212	757.353	710.263	525.98	508.369
ENSG00000132164	36.4459	37.8484	48.0182	29.8781	462.238	335.289	920.583	177.53	994.749	887.829	963.91	918.303
ENSG00000138092	530.609	578.682	389.908	451.492	2004.27	1236.61	2175.83	811.221	1197.4	1484.24	1517.69	1495.2
ENSG00000175906	264.768	278.883	247.774	255.624	438.057	354.705	1136.08	518.147	195.707	125.34	214.331	214.312
ENSG00000099385	1665.79	1462.14	1065.04	1163.03	2419.08	1798.17	5093.5	1072.4	1720.83	1942.78	2399.35	3096.31
ENSG00000124006	9987.24	9511.9	7308.37	7465.1	5818.43	4762	6276.25	4235.44	13938.1	8502.26	8258.11	7993.1
ENSG00000182168	5.35968	2.98803	0.960364	0	1013.76	476.424	388.293	194.38	4218.71	4156.08	3805.82	2769.86
ENSG00000117519	16188.4	16245.9	12238.9	12603	23882.9	17297.6	16796.9	10111.4	8769.77	6620.07	6783.28	6517.83
ENSG00000273382	6.43162	12.9481	10.564	12.1726	27.9017	8.96096	29.7923	9.02694	6.94819	14.6231	22.0124	11.214
ENSG00000174839	1406.38	1341.63	1204.3	1179.63	1224.88	946.874	1281.07	619.85	1587.66	1780.88	1192.14	1248.49
ENSG00000139926	829.679	939.238	715.471	765.765	3172.42	2095.37	1511.46	1128.97	587.122	494.05	462.26	412.426
ENSG00000181396	1454.62	1399.39	1228.31	1378.82	2218.18	1523.36	3253.32	847.931	1668.72	1594.96	1808.49	1802.96
ENSG00000237054	9.64743	6.97207	4.80182	9.95937	12.0907	6.72072	45.6816	15.0449	25.4767	21.9346	22.0124	32.396
ENSG00000276529	181.157	149.402	121.966	147.177	92.0756	45.5515	264.159	37.9132	144.754	186.966	187.684	216.804
ENSG00000260238	62.1723	55.7766	70.1066	47.5837	58.5935	47.045	145.982	43.9311	30.1088	28.2016	28.9636	44.8561
ENSG00000270021	1.07194	0	0	0	19.5312	7.46746	9.93078	24.6736	15.0544	29.2461	6.95127	16.198
ENSG00000163634	1487.85	1268.92	1050.64	979.338	2750.18	1995.31	4745.92	1947.41	1452.17	1620.03	1752.88	2156.83
ENSG00000182463	0	0	0	0	1257.44	1205.25	930.514	417.647	0	0	0	0
ENSG00000175785	61.1004	53.7846	31.692	38.7309	7.44045	15.6817	1.98616	1.20359	3.47409	1.0445	4.63418	3.738
ENSG00000138182	1785.85	1707.16	1452.07	1418.66	757.996	509.281	1186.73	556.06	1769.47	1712.99	1401.84	1283.38
ENSG00000125247	2347.54	2418.31	2594.9	2549.6	2377.22	1067.1	2597.89	675.215	474.793	525.386	515.553	569.423
ENSG00000046653	31971.6	32346.4	32387.3	31750.5	34294.9	22011.1	45378.7	15542.6	13242.1	10665.4	12106.8	10862.6
ENSG00000236498	20.3668	17.9282	10.564	7.74618	6.51039	5.97397	24.8269	7.22155	8.10622	10.445	15.0611	19.936
ENSG00000177697	7838	7916.29	6419.07	6856.48	5908.65	3706.85	6742	1982.92	3731.18	3348.68	3717.77	3671.97
ENSG00000196381	28.9423	19.9202	14.4055	15.4924	51.1531	40.3243	55.6124	45.1347	0	0	0	0
ENSG00000197417	176.87	211.154	188.231	169.309	179.501	137.401	364.46	57.7724	226.974	244.414	236.343	256.676
ENSG00000104899	166.15	97.609	36.4938	60.8628	80.9149	43.3113	75.4739	154.06	182.969	171.299	142.501	138.306
ENSG00000090534	1.07194	0	3.84146	3.31979	1.86011	3.73373	8.9377	9.62874	91.4845	82.5158	71.8298	46.1021
ENSG00000176208	601.357	570.714	406.234	450.385	384.113	342.01	424.044	271.41	584.806	597.456	463.418	422.395
ENSG00000234327	180.085	191.234	140.213	144.964	286.457	225.517	666.355	200.398	171.389	279.927	274.575	336.42
ENSG00000213085	19.2949	13.9441	14.4055	8.85278	22.3214	13.4414	12.91	21.6647	27.7928	17.7566	12.744	12.46
ENSG00000069535	2351.83	2331.66	1557.71	1678.71	214.843	281.523	202.588	256.967	236.238	178.61	181.892	148.274
ENSG00000167470	7587.17	7324.66	6126.16	6721.47	11288.1	10464.2	12293.3	5614.76	4307.88	3251.54	2840.75	2511.94
ENSG00000092096	558.479	610.554	596.386	625.227	3244.04	2556.11	5575.14	3231.04	552.381	386.467	611.712	515.845
ENSG00000184661	1187.71	1197.2	1057.36	1050.16	1600.63	739.279	1063.59	658.365	1615.45	1628.38	1425.01	1249.74
ENSG00000196782	111.481	105.577	180.548	126.152	124.628	90.3563	9.93078	13.2395	738.824	638.192	488.906	388.752
ENSG00000181652	118.985	108.565	85.4724	65.2892	55.8034	42.5645	32.7716	74.0209	63.6917	18.8011	16.2196	12.46
ENSG00000010704	21.4387	22.9082	26.8902	35.4111	438.057	356.945	477.67	300.898	129.7	120.118	88.0494	92.2041
ENSG00000213977	287.279	258.963	217.042	262.264	488.28	365.906	701.113	175.123	296.456	317.529	327.868	403.704
ENSG00000135437	116.841	122.509	59.5426	79.675	56.7334	79.1551	63.557	55.3653	4.63213	16.7121	4.63418	4.98401
ENSG00000265806	30.0142	41.8324	25.9298	33.1979	13.9508	8.96096	7.94462	6.61976	16.2124	28.2016	12.744	16.198
ENSG00000160050	2024.89	1981.07	1761.31	1646.62	861.232	629.507	2273.15	430.284	683.239	603.723	861.958	949.453
ENSG00000178999	2025.96	2173.3	1962.98	1865.72	1756.88	823.661	3389.37	595.778	1842.43	1789.24	2103.92	2321.3
ENSG00000137825	503.81	411.352	396.63	419.4	425.036	289.738	784.531	246.135	274.453	252.77	298.905	327.698
ENSG00000245970	37.5178	27.8883	22.0884	17.7056	26.9716	21.6556	36.7439	18.0539	114.645	85.6493	79.9396	87.2201
ENSG00000102309	893.995	1016.93	751.005	729.247	792.408	534.67	1724.98	362.281	1474.17	1575.11	1605.74	1596.13
ENSG00000137801	17.151	11.9521	3.84146	9.95937	1496.46	893.109	131.086	329.183	3.47409	1.0445	1.15855	1.246
ENSG00000087116	71.8198	42.8285	48.0182	32.0913	4.65028	1.49349	4.96539	7.82335	807.148	431.38	523.662	403.704
ENSG00000117461	4147.32	4585.63	2610.27	2733.29	2533.47	1697.35	1714.05	872.605	3387.24	3132.47	3475.64	3157.37
ENSG00000257151	265.84	183.266	115.244	164.883	72.5444	61.9799	174.782	41.5239	199.181	173.388	221.282	194.376
ENSG00000176472	23.5826	14.9402	8.64328	11.066	92.0756	95.5835	83.4185	39.1168	31.2669	25.0681	27.8051	18.69
ENSG00000130749	2271.43	2034.85	1548.11	1715.23	2152.15	1907.94	1496.57	933.988	1917.7	2193.46	1602.27	1295.84
ENSG00000174498	351.595	296.811	411.036	388.416	170.2	82.8888	432.982	68.6048	98.4327	89.8274	61.4029	62.3001
ENSG00000197565	241.186	241.035	202.637	219.106	362.722	215.81	35.7508	18.0539	1.15803	3.13351	4.63418	0
ENSG00000260196	61.1004	44.8205	63.384	39.8375	25.1115	15.6817	48.6608	15.0449	34.7409	25.0681	26.6465	18.69
ENSG00000261094	8.5755	11.9521	2.88109	12.1726	25.1115	9.7077	14.8962	15.6467	26.6347	39.6912	32.4393	22.428
ENSG00000214796	309.79	236.055	198.795	240.132	100.446	92.5965	232.38	63.7904	74.114	80.4268	85.7323	90.9581
ENSG00000164743	2.14387	0	0	1.1066	146.019	134.414	81.4324	34.9042	0	2.08901	2.31709	0
ENSG00000076382	2725.94	2439.23	2476.78	2278.48	2671.12	1270.96	1652.48	808.212	3492.62	3014.44	2860.45	2252.77
ENSG00000165304	1761.19	1821.7	1841.02	1751.74	2584.63	1531.58	3390.37	1181.33	1750.94	1935.47	1858.31	1730.7
ENSG00000164659	30.0142	17.9282	21.128	26.5583	8.37051	33.6036	4.96539	120.359	1373.43	1122.84	864.275	844.789
ENSG00000113810	6352.3	6169.29	5484.64	4996.29	6554.11	3722.53	6968.43	4739.15	5536.55	5261.17	4708.33	3877.56
ENSG00000172339	382.681	321.711	208.399	262.264	431.546	289.738	642.521	363.485	134.332	156.676	212.014	210.574
ENSG00000134595	215.459	211.154	160.381	127.259	51.1531	41.8178	132.079	126.377	0	0	0	0
ENSG00000109046	749.284	650.395	340.929	403.908	910.525	399.509	1134.09	846.727	1204.35	1497.82	1303.36	1303.32
ENSG00000097046	1401.02	1442.22	1123.63	1171.89	1350.44	934.926	1618.72	522.359	800.2	965.122	941.897	975.619
ENSG00000253537	21.4387	15.9362	16.3262	18.8121	34.4121	16.4284	6.95154	9.62874	2.31606	7.31153	3.47564	1.246
ENSG00000188916	313.006	321.711	201.676	312.06	828.68	681.033	335.66	188.964	66.0078	79.3823	42.8662	27.412
ENSG00000122952	1945.57	1863.54	999.739	1119.88	1200.7	810.22	1784.56	421.257	2131.94	2369.98	2387.76	2716.28
ENSG00000213390	838.255	909.358	793.261	785.684	561.754	281.523	478.663	171.512	1200.88	1080.02	944.214	818.623
ENSG00000275055	15.0071	8.9641	3.84146	3.31979	7.44045	10.4544	32.7716	29.488	5.79016	13.5786	8.10982	6.23001
ENSG00000228232	28.9423	55.7766	30.7317	29.8781	50.223	20.9089	41.7093	15.0449	46.3213	40.7357	53.2931	49.8401
ENSG00000260947	1.07194	0	0	0	62.3138	64.2202	48.6608	32.497	83.3783	79.3823	59.0858	49.8401
ENSG00000124191	226.179	248.007	324.603	274.436	0	1.49349	0	25.8772	1491.54	1037.19	916.409	705.237
ENSG00000113578	103.978	113.545	48.9786	65.2892	664.06	450.288	218.477	252.754	96.1166	34.4686	55.6102	47.3481
ENSG00000165757	11.7913	9.96011	8.64328	8.85278	1.86011	2.24024	0	2.40718	607.967	639.237	525.98	403.704
ENSG00000143228	2624.1	2434.25	2303.91	2116.92	1700.14	765.415	1958.35	539.811	1485.75	1250.27	1458.61	1394.28
ENSG00000165916	5742.37	5768.89	4440.72	4437.45	6595.96	4866.55	10884.1	4681.97	3387.24	4326.34	4368.87	4698.67
ENSG00000106546	693.543	557.766	484.024	479.157	12.0907	14.9349	0	1.80539	132.016	92.9609	57.9273	77.2521
ENSG00000108961	573.486	497.009	356.295	358.537	252.975	171.752	748.781	356.865	245.503	247.547	315.124	363.832
ENSG00000171130	11983.2	11074.6	9898.47	10520.4	7019.13	5233.94	19378.9	4240.26	4326.41	6093.64	6866.7	8099.01
ENSG00000131876	2781.68	2563.73	2713.99	2462.18	3022.68	1474.08	4805.5	1902.28	1753.26	1853.99	1940.56	2080.82
ENSG00000178531	7314.9	6335.62	4039.29	4976.37	5068.81	2156.6	7398.43	1305.9	4898.47	5929.65	6859.75	8355.69
ENSG00000273456	7.50356	14.9402	7.68291	7.74618	23.2514	7.46746	12.91	18.0539	38.215	31.3351	22.0124	33.642
ENSG00000186010	1654	1441.23	1309.94	1367.75	2510.22	1677.94	5130.24	959.263	1133.71	1248.18	1876.84	2644.02
ENSG00000081059	400.904	370.516	310.198	268.903	242.745	224.024	212.519	110.129	96.1166	109.673	85.7323	74.7601
ENSG00000125398	13952.3	13511.9	10815.6	12420.4	15347.8	12225	12298.3	7210.72	12789.3	10397	8775.98	7270.42
ENSG00000171314	9458.77	11059.7	7139.35	6910.7	6628.51	3986.88	7011.13	2718.31	13466.7	14061.1	12330.4	13180.2
ENSG00000279094	18.2229	16.9322	23.0487	17.7056	7.44045	2.24024	8.9377	5.41617	17.3705	18.8011	11.5855	6.23001
ENSG00000241945	23.5826	8.9641	9.60364	7.74618	492.93	386.815	520.373	378.53	0	1.0445	1.15855	1.246
ENSG00000150787	802.881	748.004	594.465	595.349	1042.59	815.447	1880.89	936.997	311.51	409.446	437.93	518.337
ENSG00000243449	1906.98	1706.17	1427.1	1450.75	2088.91	1235.12	4443.03	670.401	1127.92	1289.96	2005.44	2644.02
ENSG00000131584	5075.62	4575.67	4373.5	4448.52	2606.95	1630.89	8405.41	4452.69	825.677	929.609	953.483	969.389
ENSG00000196628	10770.8	11652.3	11109.5	11542.9	18558.3	11834.4	19547.7	8288.54	8337.83	7763.8	7750.67	7007.51
ENSG00000280385	203.668	170.318	125.808	144.964	99.516	47.7918	104.273	74.0209	164.44	207.856	159.879	163.226
ENSG00000173281	586.35	577.686	434.085	480.263	1375.55	1689.14	533.283	1073.6	2732.95	1425.75	954.641	798.687
ENSG00000130475	550.976	501.989	507.072	494.649	35.3421	42.5645	31.7785	68.6048	1052.65	511.807	543.358	361.34
ENSG00000117650	565.983	696.211	679.938	572.111	1533.66	604.118	1839.18	1467.78	1276.15	927.52	945.373	868.463
ENSG00000171724	0	0	0	0	789.618	625.773	153.927	84.8533	1.15803	1.0445	0	0
ENSG00000174775	1527.51	1440.23	1073.69	1156.39	1629.46	1335.18	3154.01	1097.68	800.2	1136.42	1094.83	1523.86
ENSG00000140691	571.342	568.722	352.454	345.258	791.478	507.787	1374.42	745.626	506.06	651.771	733.359	670.349
ENSG00000265702	10.7194	9.96011	0	7.74618	55.8034	23.8959	68.5224	77.0299	0	0	0	0
ENSG00000198483	63.2443	56.7726	34.5731	44.2639	40.9225	40.3243	12.91	11.4341	0	0	0	0
ENSG00000279192	70.7478	92.629	84.512	127.259	65.1039	56.006	27.8062	25.2754	244.345	238.147	163.355	99.6801
ENSG00000188994	1935.92	2061.74	2028.29	1987.45	1636.9	1393.43	1815.35	1407	2686.63	1999.18	1229.22	1075.3
ENSG00000234996	58.9565	52.7886	46.0975	45.3705	33.482	14.9349	45.6816	27.0808	18.5285	17.7566	13.9025	23.674
ENSG00000102468	0	0	0	0	92.0756	65.7137	0.993078	3.00898	0	0	1.15855	0
ENSG00000172426	34.302	30.8763	27.8506	24.3451	22.3214	25.3894	37.737	68.003	158.65	86.6938	56.7687	76.0061
ENSG00000183186	127.56	116.533	75.8688	84.1014	218.563	312.14	333.674	121.563	15.0544	3.13351	6.95127	11.214
ENSG00000162636	1185.56	1131.47	1039.11	1060.12	719.864	489.119	668.341	241.922	773.565	606.857	519.028	475.973
ENSG00000196230	73364.4	79552.4	76011.9	73484.7	62322.1	37295.5	85734.4	16346.6	56601.1	65694.1	60015	55113.1
ENSG00000278834	57.8846	72.7088	36.4938	49.7969	60.4537	47.045	88.3839	42.1257	116.961	108.628	108.903	97.1881
ENSG00000227218	37.5178	26.8923	7.68291	6.63958	89.2854	99.3173	86.3978	57.7724	1.15803	2.08901	3.47564	7.47601
ENSG00000269910	17.151	32.8683	27.8506	36.5177	64.1739	51.5255	42.7023	21.6647	56.7435	96.0944	47.5004	48.5941
ENSG00000139266	1045.14	1048.8	843.2	841.014	1556.91	1322.49	2772.67	1136.19	1123.29	1019.44	1071.65	1231.05
ENSG00000214279	9.64743	1.99202	2.88109	2.21319	1.86011	2.98699	0	15.6467	380.992	356.176	272.258	269.136
ENSG00000275966	9.64743	16.9322	18.2469	8.85278	7.44045	1.49349	13.9031	5.41617	16.2124	7.31153	11.5855	8.72201
ENSG00000078053	2.14387	2.98803	0.960364	2.21319	1131.88	876.68	583.93	413.434	0	1.0445	2.31709	0
ENSG00000101868	5059.54	5694.19	3360.31	3760.22	2416.29	1695.86	1465.78	1106.7	3439.35	3871.98	3461.73	3136.19
ENSG00000260426	0	0	0	0	93.0056	87.3693	36.7439	10.2305	0	0	0	0
ENSG00000145545	1066.58	982.066	682.819	748.06	951.448	748.24	967.258	380.335	1067.71	910.808	885.129	1036.67
ENSG00000278768	76.1075	48.8045	71.0669	53.1167	43.7126	41.8178	64.5501	29.488	38.215	36.5576	17.3782	18.69
ENSG00000099974	11.7913	19.9202	14.4055	5.53299	30.6919	23.8959	28.7993	11.4341	40.5311	30.2906	28.9636	38.626
ENSG00000162813	542.4	504.977	437.926	459.238	1053.75	918.498	1612.76	618.647	1054.97	1040.33	958.117	986.833
ENSG00000187773	110.41	120.517	107.561	80.7816	169.27	150.843	79.4462	19.8593	8.10622	3.13351	5.79273	4.98401
ENSG00000128805	801.809	738.044	688.581	682.77	250.185	98.5705	474.691	116.147	286.034	198.456	245.612	241.724
ENSG00000147459	3.21581	0.996011	0	0	0.930056	1.49349	0.993078	3.00898	101.907	106.539	75.3054	82.2361
ENSG00000071575	16027.6	16880.4	15035.5	16853.5	26306.6	19588.6	19716.6	10126.4	18870.1	15698.9	12956	11010.9
ENSG00000203760	735.349	637.447	463.856	505.715	878.903	371.88	1830.24	191.973	855.785	1002.72	1174.76	1773.06
ENSG00000238072	1.07194	0.996011	0.960364	0	22.3214	20.9089	29.7923	15.0449	10.4223	22.9791	11.5855	17.444
ENSG00000135441	573.486	587.646	495.548	490.222	837.981	660.87	2135.12	528.979	612.599	658.038	809.823	1092.74
ENSG00000106633	120.057	135.457	183.43	128.365	94.8657	113.505	39.7231	51.1527	1204.35	615.213	581.59	609.295
ENSG00000155115	1864.1	1714.13	1307.06	1373.29	2199.58	1622.68	4496.66	1041.71	1777.58	2223.75	2438.74	2990.4
ENSG00000224717	87.8988	88.6449	67.2255	64.1826	36.2722	19.4154	19.8616	13.8413	0	4.17802	10.4269	3.738
ENSG00000158201	642.09	593.622	500.35	574.324	468.748	317.367	820.282	241.922	214.236	229.791	271.1	336.42
ENSG00000138600	993.686	958.162	666.493	752.486	1063.98	1034.24	1247.31	637.302	1668.72	1434.1	1260.5	1209.87
ENSG00000176826	527.393	559.758	203.597	127.259	77.1947	263.601	66.5362	455.56	238.555	138.919	78.7811	83.4821
ENSG00000181790	5917.09	5846.58	4371.58	4781.61	1236.04	1332.94	2883.9	1047.13	2536.09	2455.63	2202.39	2022.26
ENSG00000147488	0	0	0	0	24.1815	7.46746	87.3908	75.2245	5.79016	2.08901	4.63418	2.492
ENSG00000115355	3916.86	3690.22	3802.08	3667.26	4755.38	4113.83	6530.48	4133.74	6240.63	5391.73	4047.96	3280.72
ENSG00000102010	188.661	184.262	32.6524	46.4771	8.37051	2.98699	6.95154	0.601796	1420.9	1497.82	1273.24	1141.34
ENSG00000121900	653.882	621.511	790.38	758.019	1630.39	2093.88	3940.53	1093.46	342.777	241.28	447.198	428.625
ENSG00000182141	169.366	178.286	132.53	168.203	436.196	286.004	549.172	359.874	290.666	318.574	259.514	260.414
ENSG00000166997	390.185	374.5	269.862	340.832	846.351	719.117	756.725	296.686	424.998	412.579	451.833	343.896
ENSG00000129235	1566.1	1353.58	863.367	937.288	1876.85	1220.93	3260.27	927.97	1360.69	1684.79	1916.23	2531.88
ENSG00000280128	124.345	66.7327	85.4724	70.8222	265.066	257.627	272.103	111.332	159.808	115.94	129.757	103.418
ENSG00000101447	2475.1	2853.57	2297.19	2082.62	1770.83	492.106	2026.87	940.006	3042.15	3178.43	3009.9	2787.31
ENSG00000175063	5790.6	5060.73	4701.94	4625.58	2714.83	972.264	5321.9	952.042	4493.16	4035.96	4560.03	4926.69
ENSG00000154839	542.4	543.822	432.164	494.649	767.296	804.993	904.694	342.422	632.285	672.661	513.236	485.941
ENSG00000276931	3.21581	5.97606	3.84146	12.1726	19.5312	10.4544	6.95154	9.02694	15.0544	22.9791	10.4269	9.96801
ENSG00000178031	4.28775	0.996011	1.92073	3.31979	27.9017	20.1622	0.993078	8.42515	40.5311	43.8692	33.5978	22.428
ENSG00000104964	17336.4	16709.1	15033.5	14816.2	13988	12570.7	25416.8	8151.93	8922.63	7109.94	8503.72	8624.82
ENSG00000228638	93.2585	89.641	86.4328	71.9288	252.045	188.927	437.947	232.293	96.1166	91.9164	110.062	112.14
ENSG00000260774	2.14387	5.97606	4.80182	2.21319	12.0907	15.6817	8.9377	10.2305	13.8964	21.9346	6.95127	8.72201
ENSG00000157240	867.197	963.142	821.111	928.435	2069.38	1352.36	1702.14	586.751	1096.66	1141.64	1124.95	1121.4
ENSG00000214046	1505	1393.42	1228.31	1315.74	2232.14	1729.46	3176.86	1293.86	1247.2	1241.92	1280.19	1325.75
ENSG00000090266	4613.62	4472.09	3442.91	3655.09	7021.92	4726.9	15165.3	3146.19	3303.86	4389.01	6140.29	8389.33
ENSG00000213064	1494.28	1274.89	1098.66	1226.11	1438.8	1183.59	2442.97	819.045	1706.94	1611.67	1567.51	1657.18
ENSG00000145860	3214.74	3198.19	2222.28	2424.55	5309.69	3016.86	3316.88	2401.17	4212.92	4413.03	4017.83	3838.93
ENSG00000172795	4699.37	4745.99	3735.82	3930.63	2062.86	1483.04	2790.55	1526.16	5206.51	4751.45	3832.47	3862.6
ENSG00000059377	75.0356	53.7846	48.9786	34.3045	36.2722	22.4024	62.5639	31.8952	57.9016	59.5367	52.1345	73.5141
ENSG00000143401	12061.4	12098.5	11548.4	10522.6	7287.92	4577.55	7208.75	2076.8	7303.71	7308.4	5830.96	5788.92
ENSG00000188906	107.194	122.509	80.6706	107.34	86.4952	91.8498	218.477	126.377	10.4223	3.13351	2.31709	6.23001
ENSG00000054967	994.757	1006.97	813.428	814.455	671.501	473.437	806.379	356.865	265.189	282.016	260.673	331.436
ENSG00000103855	8722.35	9135.41	7603.2	7819.21	15435.2	12103.3	9284.28	3067.96	4614.76	5001.09	4651.56	4292.48
ENSG00000176894	1101.95	1104.58	921.95	949.46	1118.86	862.492	2873.97	583.141	817.57	901.407	1181.72	1503.92
ENSG00000171241	1681.87	1650.39	1521.22	1573.58	2606.02	1557.71	2583	850.94	2174.78	2267.62	2169.96	2155.58
ENSG00000064655	2304.66	2406.36	2452.77	2344.88	723.584	529.443	1191.69	555.458	1603.87	925.431	573.48	484.695
ENSG00000203772	33.23	26.8923	15.3658	7.74618	39.9924	47.7918	75.4739	52.9581	64.8498	25.0681	42.8662	33.642
ENSG00000255468	48.2372	52.7886	35.5335	53.1167	66.9641	56.006	91.3631	25.2754	22.0026	34.4686	27.8051	42.3641
ENSG00000183542	0	0	0	0	2.79017	1.49349	0	1.80539	69.4819	101.317	63.72	64.7921
ENSG00000186522	2556.57	2479.07	2008.12	1917.73	1914.06	1326.22	2009.99	956.254	3778.66	3252.59	3058.56	2863.31
ENSG00000217555	512.386	550.794	472.499	470.304	590.586	514.508	1493.59	264.79	537.327	696.684	765.798	837.313
ENSG00000116990	386.969	429.281	557.972	514.568	236.234	117.986	1261.21	565.087	59.0596	36.5576	23.1709	48.5941
ENSG00000181458	16.0791	41.8324	16.3262	6.63958	1651.78	1091	982.154	1116.33	286.034	107.584	74.1469	36.134
ENSG00000120156	6.43162	10.9561	0	4.42639	53.0132	35.8438	2.97923	14.4431	40.5311	41.7802	33.5978	29.904
ENSG00000198914	5238.56	4582.64	5061.12	4992.97	3404.94	1825.05	3913.72	1447.92	4165.44	2987.28	2737.64	2372.39
ENSG00000111450	1340.99	1240.03	1055.44	1145.33	1149.55	782.59	948.389	364.087	1320.16	1329.65	1196.78	1021.72
ENSG00000124479	370.89	385.456	278.506	304.314	582.215	403.243	606.77	269.003	174.863	152.498	229.392	240.478
ENSG00000223612	7.50356	18.9242	9.60364	12.1726	15.811	14.9349	11.9169	6.61976	8.10622	16.7121	9.26836	7.47601
ENSG00000279722	18.2229	14.9402	17.2866	13.2792	13.0208	10.4544	17.8754	9.02694	22.0026	15.6676	10.4269	17.444
ENSG00000116791	1513.57	1426.29	1405.01	1310.21	2176.33	1201.51	2331.75	692.066	1325.95	1363.08	1496.84	1593.64
ENSG00000213123	598.141	559.758	439.847	523.42	349.701	251.654	699.127	197.389	181.811	201.589	266.465	289.072
ENSG00000168491	27.8704	16.9322	16.3262	21.0253	18.6011	24.6426	40.7162	25.2754	9.26425	2.08901	0	0
ENSG00000283201	33.23	34.8604	22.0884	35.4111	65.1039	41.071	54.6193	39.7185	47.4793	48.0472	35.9149	41.118
ENSG00000148180	218.675	227.09	195.914	146.071	1226.74	1086.52	766.656	365.892	635.759	451.226	437.93	447.315
ENSG00000188060	56.8127	43.8245	45.1371	36.5177	135.788	127.694	154.92	87.8622	0	0	0	0
ENSG00000115539	1359.22	1315.73	1095.78	972.699	1325.33	776.616	2203.64	489.862	1405.85	1706.72	1818.92	1932.55
ENSG00000214820	11.7913	10.9561	9.60364	8.85278	36.2722	26.1361	19.8616	12.6377	0	0	0	2.492
ENSG00000175334	6852.89	6380.44	5774.67	5618.19	6342.98	3942.82	11245.6	3498.24	4145.75	4613.57	5293.39	5970.84
ENSG00000168036	18781.4	20605.5	14926	15245.6	30003.6	22081.3	33086.4	18426.4	12513.7	13079.3	13348.8	13353.4
ENSG00000172927	18.2229	10.9561	9.60364	13.2792	11.1607	2.24024	12.91	6.61976	17.3705	26.1126	25.488	17.444
ENSG00000279968	7.50356	4.98005	4.80182	6.63958	23.2514	15.6817	48.6608	21.6647	12.7383	17.7566	17.3782	21.182
ENSG00000080493	1573.6	1672.3	1733.46	1758.38	7704.59	5372.84	3048.75	1941.39	2186.36	1757.9	1633.55	1208.62
ENSG00000137776	2635.89	2141.42	1755.55	1674.28	1282.55	1418.82	1581.97	941.811	2261.64	1974.11	1704.22	1542.55
ENSG00000019582	8.5755	4.98005	9.60364	7.74618	58.5935	29.8699	21.8477	22.8683	0	0	1.15855	0
ENSG00000185567	106.122	170.318	279.466	209.147	16.741	58.2462	2.97923	16.8503	479.425	238.147	134.391	73.5141
ENSG00000270728	78.2514	76.6928	81.631	75.2486	38.1323	34.3503	55.6124	21.0629	40.5311	29.2461	12.744	17.444
ENSG00000131591	633.515	509.957	409.115	506.821	515.251	318.114	594.854	313.536	147.07	159.809	213.172	188.146
ENSG00000186871	1295.97	1198.2	945.959	997.044	690.102	456.262	536.262	143.829	833.783	1118.66	905.982	870.955
ENSG00000269918	31.0862	20.9162	19.2073	24.3451	88.3553	89.6096	159.886	95.0838	0	0	0	0
ENSG00000114805	866.125	887.445	747.163	707.116	231.584	131.427	138.038	143.227	836.099	749.954	597.809	498.401
ENSG00000147082	210.1	190.238	241.051	240.132	13.0208	17.1752	3.97231	21.0629	1554.08	1516.62	1122.63	1014.25
ENSG00000275400	156.503	127.489	112.363	107.34	277.157	239.706	449.864	241.32	84.5363	89.8274	81.0982	119.616
ENSG00000140939	707.478	673.303	474.42	512.354	676.151	507.787	897.742	353.856	1669.88	1258.63	1245.44	1390.54
ENSG00000170745	0	0	0	0	112.537	80.6486	2.97923	7.22155	0	3.13351	1.15855	1.246
ENSG00000213888	92.1866	80.6769	28.8109	33.1979	148.809	193.407	361.48	239.515	182.969	278.883	187.684	189.392
ENSG00000185559	4.28775	5.97606	2.88109	2.21319	0.930056	0.746746	1.98616	2.40718	81.0622	69.9818	63.72	53.5781
ENSG00000112941	1518.93	1551.78	1284.97	1334.56	1188.61	852.784	840.144	571.706	1801.9	1601.22	1252.39	1186.19
ENSG00000160326	641.018	654.379	337.088	405.015	631.508	425.645	706.078	253.958	596.386	796.957	815.616	834.821
ENSG00000177839	212.244	170.318	148.856	123.939	832.4	933.433	1142.04	622.257	90.3265	66.8483	55.6102	31.15
ENSG00000260918	11.7913	1.99202	4.80182	3.31979	1340.21	1218.69	749.774	371.91	0	0	4.63418	0
ENSG00000168301	373.034	326.691	275.625	276.649	344.121	271.816	542.22	211.832	287.192	323.796	275.734	366.324
ENSG00000168679	15.0071	19.9202	23.0487	14.3858	758.926	733.305	1181.76	742.015	32.4249	20.8901	17.3782	16.198
ENSG00000114405	315.149	299.799	186.311	192.548	463.168	422.658	963.285	460.374	220.026	237.102	286.161	356.356
ENSG00000161692	505.954	476.093	390.868	499.075	816.589	386.068	794.462	447.135	507.218	624.613	523.662	596.835
ENSG00000138180	1529.65	1481.07	1360.84	1372.18	971.909	431.619	730.905	261.18	1804.21	1954.27	1602.27	1434.15
ENSG00000160226	380.538	364.54	267.942	308.741	684.521	542.138	1378.39	518.748	371.728	424.069	484.272	626.739
ENSG00000136490	1068.72	973.102	672.255	780.151	794.268	635.481	1231.42	373.715	797.884	914.986	944.214	1006.77
ENSG00000114346	2865.29	3031.86	2853.24	2936.91	4242.92	2005.01	3606.86	1339.6	3337.45	3430.15	3214.96	3300.66
ENSG00000187391	1167.34	1203.18	1102.5	1078.93	3103.6	1562.94	1254.26	1028.47	964.64	1046.59	970.861	922.041
ENSG00000182359	112.553	110.557	49.9389	78.5684	141.369	140.388	197.622	145.033	50.9534	53.2697	40.5491	52.3321
ENSG00000119707	5121.71	4710.13	4189.11	4036.87	3562.12	2573.29	5494.7	1815.62	4325.25	4707.58	4307.47	4384.68
ENSG00000143878	3498.8	3476.08	2321.2	2538.53	9372.18	7572.75	7127.32	3914.08	2929.82	2635.28	2766.61	3045.23
ENSG00000133302	787.874	836.649	596.386	641.826	778.457	601.131	950.375	441.718	658.92	781.289	680.066	702.745
ENSG00000160310	2821.34	2712.14	2385.54	2463.29	4867.91	3633.67	6776.76	3019.21	2683.16	2520.39	2788.62	2791.04
ENSG00000167670	3083.96	2874.49	2599.71	2729.97	3380.75	2511.31	3556.21	1108.51	2993.51	3327.79	2977.46	2746.19
ENSG00000171729	1133.04	1019.91	1070.81	974.912	410.155	294.965	915.618	201	305.72	339.464	305.856	301.532
ENSG00000183092	85.755	73.7048	86.4328	100.7	519.901	600.384	1130.12	347.838	294.14	266.349	357.99	316.484
ENSG00000176928	0	3.98404	0.960364	3.31979	45.5728	23.8959	6.95154	9.02694	5.79016	11.4895	11.5855	7.47601
ENSG00000182704	1402.09	1447.2	1257.12	1404.27	1822.91	1440.47	1630.63	606.009	1224.04	845.004	868.909	818.623
ENSG00000273599	11.7913	18.9242	12.4847	17.7056	16.741	14.9349	4.96539	30.0898	64.8498	65.8038	35.9149	28.658
ENSG00000215533	0	0.996011	1.92073	1.1066	0.930056	4.48048	0.993078	10.2305	170.231	127.43	93.8422	118.37
ENSG00000243364	318.365	325.695	332.286	295.461	320.869	290.484	437.947	148.042	423.84	296.639	258.356	300.286
ENSG00000251615	12.8632	11.9521	2.88109	3.31979	13.9508	20.1622	21.8477	30.6916	12.7383	4.17802	1.15855	0
ENSG00000117691	916.506	856.569	705.868	783.471	2267.48	1889.27	5207.7	1400.38	1804.21	1573.02	2264.96	2606.64
ENSG00000276043	10834.1	11318.7	9827.41	9700.43	5555.23	3526.14	4075.59	791.362	4932.06	5524.38	4651.56	3790.34
ENSG00000271978	31.0862	39.8404	24.0091	30.9847	26.9716	20.9089	23.8339	9.02694	1.15803	4.17802	2.31709	9.96801
ENSG00000198826	3527.74	3602.57	3554.31	3500.17	1855.46	844.57	1487.63	477.826	4553.38	4430.79	3263.62	3237.11
ENSG00000259623	490.947	365.536	271.783	276.649	195.312	139.642	434.968	131.192	533.853	500.317	469.211	641.691
ENSG00000148935	40.7336	36.8524	44.1768	18.8121	41.8525	46.2983	46.6747	25.8772	40.5311	32.3796	28.9636	17.444
ENSG00000163191	1446.04	1306.77	985.334	967.166	4603.78	3799.45	4224.55	1593.56	2625.26	2606.04	2643.8	2870.79
ENSG00000101745	1333.49	1019.91	1348.35	1225	886.344	897.589	1612.76	599.389	1388.48	863.805	739.152	625.493
ENSG00000146966	5970.69	5562.72	4961.24	5091.45	5101.36	3752.4	4949.5	2984.91	1511.23	1065.39	951.166	741.371
ENSG00000137959	632.443	675.295	600.228	522.314	447.357	527.95	606.77	155.263	8.10622	6.26702	6.95127	4.98401
ENSG00000088325	11078.5	10948.1	10812.7	9578.7	8672.77	3818.86	8788.74	4643.46	12894.7	11984.6	10846.3	9544.37
ENSG00000230565	18.2229	14.9402	13.4451	12.1726	1.86011	5.97397	8.9377	11.4341	18.5285	14.6231	6.95127	8.72201
ENSG00000149503	3895.42	4390.41	4118.04	4126.5	2756.69	1315.77	1787.54	510.925	2742.22	2696.91	2084.22	1822.9
ENSG00000225663	2893.16	2781.86	2926.23	2999.98	3754.64	2830.92	7925.75	2454.12	1522.81	1575.11	1959.1	2478.3
ENSG00000106330	1089.09	1150.39	948.84	1005.9	1375.55	969.277	2222.51	813.027	1177.72	973.478	1122.63	1255.97
ENSG00000205363	547.76	517.926	543.566	573.217	1251.86	1384.47	1641.56	486.853	39.3731	32.3796	35.9149	61.0541
ENSG00000087274	5378.98	5485.03	4627.03	4942.06	10291.1	6848.41	7645.71	4829.41	4456.11	4016.12	3783.81	3500.02
ENSG00000182963	1711.88	1432.26	1389.65	1503.87	3078.49	2773.42	2413.18	1200.58	576.7	531.653	296.588	295.302
ENSG00000119333	3738.92	3407.35	2405.71	2756.53	7189.33	4968.85	14308.3	3019.81	6202.42	7000.27	8876.77	10020.3
ENSG00000176619	11824.5	12184.2	10431.5	11174.4	16264.8	9606.89	10638.8	3822.61	9070.86	11159.5	9826.78	9631.59
ENSG00000099260	100.762	74.7008	73.948	73.0354	64.1739	28.3764	292.958	232.293	0	0	0	0
ENSG00000253954	6.43162	9.96011	12.4847	6.63958	18.6011	6.72072	20.8546	7.82335	18.5285	6.26702	13.9025	14.952
ENSG00000111860	592.781	558.762	569.496	618.588	536.642	369.639	712.037	269.605	302.246	247.547	244.453	189.392
ENSG00000162407	2899.59	3008.95	2454.69	2437.83	1287.2	1208.98	992.085	580.733	1744	1344.28	1047.32	913.319
ENSG00000165280	17440.4	17511.9	13404.8	13540.3	18305.4	11039.2	16767.1	6805.11	17217.6	19348.4	18782.3	18128.1
ENSG00000145833	3524.53	3687.23	2287.59	2588.33	2917.59	2109.56	3836.26	1859.55	2980.77	3963.89	3562.53	3624.62
ENSG00000122545	15450.9	15788.8	13451.8	13197.3	17561.3	11592.5	17818.8	9439.17	7805.13	7656.22	7704.33	7533.33
ENSG00000108106	19353.8	18020.8	16958.1	16473.9	18616.9	8397.16	27283.8	9388.62	8848.52	10360.4	11847.3	15500.3
ENSG00000182985	3116.12	3388.43	3281.56	3060.85	8526.76	6108.38	4378.48	1996.76	1857.48	1359.94	1543.18	1355.65
ENSG00000019549	47.1652	20.9162	34.5731	34.3045	1018.41	752.72	229.401	108.925	469.003	405.268	381.161	367.57
ENSG00000259250	37.5178	24.9003	16.3262	17.7056	1.86011	2.98699	8.9377	0.601796	23.1606	21.9346	30.1222	23.674
ENSG00000153187	32570.8	32534.7	22830.7	24784.5	27921.2	20746.9	22149.6	12521.6	28656.6	33455.5	29021.6	26072.6
ENSG00000105617	600.285	519.918	444.649	412.761	732.884	572.754	1034.79	612.027	443.526	456.448	437.93	423.641
ENSG00000145431	1305.62	1272.9	1290.73	1163.03	5000.91	3684.45	4405.29	1602.58	2497.87	2342.82	2510.57	2656.48
ENSG00000032742	284.063	293.823	230.487	227.959	617.557	464.476	535.269	326.174	276.77	311.262	274.575	254.184
ENSG00000090565	2392.56	2246	1786.28	1954.25	2855.27	2150.63	2892.84	1560.46	2301.01	2104.68	1969.53	1931.3
ENSG00000103187	5381.12	5326.66	5707.44	5482.08	16250.9	6088.22	21967.9	5372.23	12181.3	14656.5	16535.9	18946.7
ENSG00000181541	0	0	0	0	192.522	109.772	112.218	122.766	0	0	1.15855	0
ENSG00000107562	0	0	0	0	26.9716	23.1491	169.816	131.192	0	9.40054	1.15855	2.492
ENSG00000213066	279.776	243.027	168.064	220.213	274.367	242.693	499.518	279.233	251.293	266.349	244.453	237.986
ENSG00000174720	1297.04	1118.52	969.968	967.166	1303.94	965.543	2362.53	967.087	1138.35	1128.06	1241.96	1302.07
ENSG00000112297	115.769	106.573	73.948	82.9948	730.094	1066.35	106.259	458.569	3293.44	2892.23	2167.64	1714.5
ENSG00000253484	5.35968	5.97606	0	7.74618	23.2514	19.4154	38.73	28.8862	0	0	0	0
ENSG00000020633	23.5826	32.8683	45.1371	48.6903	10.2306	8.96096	0	8.42515	594.07	395.867	356.832	343.896
ENSG00000149639	6792.86	6795.78	7375.6	7711.87	6380.19	4104.12	4310.95	1899.87	5046.7	4762.94	2968.19	2124.43
ENSG00000176973	1016.2	919.318	725.075	878.638	1090.96	693.727	1564.1	592.769	508.376	552.543	649.944	802.425
ENSG00000014138	1522.15	1378.48	1099.62	1227.22	1635.97	1294.11	2066.59	784.14	726.086	1001.68	955.8	1041.66
ENSG00000065308	1258.45	1322.7	998.779	1035.77	3505.38	2881.69	965.272	1149.43	2617.15	2271.8	1633.55	1475.27
ENSG00000214562	36.4459	38.8444	8.64328	19.9187	37.2023	26.8829	33.7646	38.515	11.5803	9.40054	15.0611	18.69
ENSG00000064199	407.336	486.053	273.704	330.873	693.822	451.035	778.573	572.91	331.197	365.576	361.466	362.586
ENSG00000167523	531.681	535.854	361.097	434.893	446.427	350.224	692.175	196.186	317.301	415.713	452.991	467.251
ENSG00000279117	334.444	298.803	307.317	265.583	319.009	236.719	330.695	97.491	375.202	388.556	378.844	290.318
ENSG00000151025	195.093	236.055	261.219	225.746	531.992	327.075	99.3078	105.314	1523.97	1181.33	1092.51	885.907
ENSG00000269486	11.7913	11.9521	4.80182	6.63958	35.3421	17.1752	32.7716	37.3114	2.31606	5.22252	4.63418	4.98401
ENSG00000100385	0	0	0	1.1066	4.65028	20.9089	3.97231	7.82335	535.011	474.205	440.247	312.746
ENSG00000156973	853.262	816.729	690.502	700.476	1008.18	749.733	1308.88	618.045	562.803	501.362	556.102	569.423
ENSG00000162664	1465.34	1422.3	678.017	870.892	2061.93	1822.81	2227.47	1361.86	947.27	1284.74	1150.44	1353.16
ENSG00000160408	2734.51	2960.14	2363.46	2282.91	2564.17	1729.46	3103.37	1547.22	1887.59	1952.18	1843.25	1933.79
ENSG00000103363	4919.12	4473.08	3854.9	3891.9	6055.6	3951.78	15075.9	3724.52	3747.39	4134.15	6435.72	7696.55
ENSG00000175550	4779.77	4846.59	4509.87	4565.82	5343.17	4194.47	9774.86	3743.77	2372.81	2361.62	2615.99	3055.2
ENSG00000128709	102.906	104.581	119.085	128.365	98.586	60.4865	161.872	50.5509	1.15803	0	0	2.492
ENSG00000101144	6700.68	6529.85	7611.85	6964.92	4766.54	1486.03	7987.32	2205.58	6833.54	6417.43	5979.25	5952.15
ENSG00000105486	2516.91	2575.68	2056.14	2197.7	2154.01	1499.47	2316.85	690.26	1881.8	1833.1	1884.95	1897.66
ENSG00000158813	10.7194	5.97606	9.60364	7.74618	13.9508	5.22722	4.96539	1.20359	158.65	121.162	95.0007	124.6
ENSG00000133265	2575.86	2722.1	2206.92	2327.17	4178.74	2575.53	6515.58	2838.07	1974.44	2350.13	2668.13	3035.26
ENSG00000166483	2542.63	2745.01	2658.29	2783.09	2174.47	1078.3	2768.7	767.29	2969.19	2505.77	2441.05	2373.63
ENSG00000185236	2611.24	2542.82	2156.98	2299.51	4471.71	3958.5	5259.34	2028.05	2910.13	2347	2556.91	2518.17
ENSG00000241015	183.301	192.23	121.966	126.152	246.465	229.998	317.785	242.524	96.1166	114.895	89.208	74.7601
ENSG00000197535	1467.48	1611.55	1360.84	1466.24	1414.62	1291.12	776.587	821.452	2618.31	2870.3	1818.92	1532.58
ENSG00000065518	3324.08	2951.18	3007.86	2619.32	2842.25	1772.03	5439.09	1447.92	2341.54	2559.04	3108.38	3040.24
ENSG00000272434	10.7194	9.96011	1.92073	1.1066	23.2514	22.4024	20.8546	28.8862	8.10622	8.35603	3.47564	3.738
ENSG00000234545	982.966	874.497	679.938	722.608	1090.03	825.155	2452.9	1367.28	916.003	914.986	973.178	1004.28
ENSG00000112146	1453.55	1528.88	491.706	533.38	1496.46	1392.68	1448.9	1666.37	1563.34	1872.8	1560.56	1572.45
ENSG00000139722	2820.27	2738.03	2471.98	2452.22	3984.36	2243.23	5230.54	2316.31	2509.45	2711.53	2711	3222.16
ENSG00000273466	16.0791	17.9282	26.8902	24.3451	25.1115	25.3894	77.4601	24.0718	12.7383	16.7121	22.0124	4.98401
ENSG00000171148	2869.58	2592.62	1769.95	1938.76	3778.82	3637.4	5488.74	2700.26	3636.22	3283.92	3205.69	3442.7
ENSG00000132640	3147.21	3373.49	2641.96	2790.84	3505.38	2562.09	2311.88	1185.54	1694.2	1777.75	1548.97	1464.05
ENSG00000101203	1269.17	1270.91	1354.11	1523.78	595.236	377.854	1547.22	356.263	0	1.0445	0	0
ENSG00000185305	591.709	600.594	543.566	484.69	573.845	344.997	427.023	235.904	625.337	546.276	475.004	514.599
ENSG00000172057	1264.89	1133.46	872.971	978.232	2085.19	1955.73	2832.26	1367.28	950.744	894.096	947.69	941.977
ENSG00000272970	52.5249	72.7088	47.0578	69.7156	77.1947	76.1681	121.155	71.6137	116.961	71.0263	70.6713	58.5621
ENSG00000214975	21.4387	15.9362	15.3658	22.1319	28.8317	20.1622	22.8408	7.82335	17.3705	21.9346	23.1709	11.214
ENSG00000187837	69.6759	52.7886	41.2957	48.6903	362.722	345.744	890.791	569.901	217.71	173.388	147.135	209.328
ENSG00000260852	63.2443	67.7287	24.0091	33.1979	55.8034	56.006	23.8339	77.6317	53.2695	74.1598	40.5491	27.412
ENSG00000270108	4.28775	1.99202	3.84146	7.74618	13.9508	8.96096	34.7577	10.8323	17.3705	5.22252	16.2196	12.46
ENSG00000168785	4056.21	4620.49	4256.33	4261.51	8147.29	5701.41	5229.55	2521.53	582.49	464.804	536.406	546.995
ENSG00000204291	117.913	103.585	146.936	120.619	29.7618	61.2332	2.97923	3.61078	174.863	48.0472	22.0124	13.706
ENSG00000213023	90.0427	84.6609	77.7895	58.6496	165.55	173.992	129.1	57.7724	15.0544	5.22252	9.26836	0
ENSG00000134291	4016.55	3901.37	3082.77	3182.57	4183.39	4057.82	8230.63	2106.89	3001.62	3002.95	3764.11	4135.48
ENSG00000273373	31.0862	20.9162	24.9695	27.6649	12.0907	2.98699	15.8892	7.22155	12.7383	5.22252	8.10982	4.98401
ENSG00000213694	394.473	432.269	289.07	315.38	3252.41	2212.61	1650.5	1544.81	68.3239	74.1598	100.793	69.7761
ENSG00000064225	487.731	489.041	488.825	515.674	779.387	483.892	880.86	504.907	166.757	167.121	171.465	128.338
ENSG00000176890	7588.24	7597.57	6179.94	6475.81	8531.41	5700.66	13464.1	1751.23	7041.99	7677.11	9568.42	10404.1
ENSG00000102265	6804.66	6184.23	5890.87	5908.12	12234	7974.5	6228.58	1878.81	4205.97	3211.85	4231.01	4132.99
ENSG00000152092	504.882	515.933	609.831	611.948	1876.85	1353.85	985.133	421.257	1.15803	0	2.31709	0
ENSG00000177917	2520.12	2595.6	2389.39	2352.63	2766.92	1781.74	3733.97	1150.03	2159.73	1882.2	2087.7	2336.25
ENSG00000280927	11.7913	9.96011	14.4055	13.2792	31.6219	9.7077	5.95847	7.22155	17.3705	19.8456	24.3294	6.23001
ENSG00000163257	1283.11	991.031	1147.64	1142.01	442.707	501.067	616.701	317.147	2482.82	2042.01	1599.95	1364.37
ENSG00000241288	9.64743	8.9641	5.76219	2.21319	5.58034	10.4544	4.96539	24.6736	26.6347	12.534	5.79273	2.492
ENSG00000141552	4024.05	3740.02	3770.39	3491.31	4493.1	2917.54	10203.9	2189.33	2906.66	3304.81	4306.31	5484.9
ENSG00000239306	2926.39	2736.04	2146.41	2333.81	2612.53	1428.53	3115.28	1547.22	2290.59	3047.86	2797.89	2680.15
ENSG00000225792	88.9708	91.633	36.4938	42.0507	233.444	140.388	655.431	457.365	214.236	196.367	235.185	231.756
ENSG00000104524	392.329	415.336	188.231	244.558	739.395	418.925	1043.72	328.581	818.728	1156.27	1071.65	1278.4
ENSG00000170175	341.948	321.711	329.405	326.446	346.911	265.095	538.248	306.314	137.806	94.0054	67.1956	80.9901
ENSG00000250120	20.3668	8.9641	12.4847	14.3858	28.8317	17.1752	12.91	7.22155	15.0544	10.445	17.3782	6.23001
ENSG00000162073	1745.11	1601.59	1333.95	1376.61	1527.15	1072.33	1759.73	796.176	944.954	1200.14	1134.22	1076.55
ENSG00000185634	221.891	261.951	151.738	202.507	345.981	224.024	103.28	146.236	83.3783	59.5367	53.2931	53.5781
ENSG00000149179	1240.23	1189.24	975.73	1082.25	1655.5	1223.17	2059.64	1267.98	737.666	542.098	636.041	554.471
ENSG00000126214	1636.85	1720.11	1535.62	1448.54	2850.62	2338.06	3463.86	1604.99	1917.7	1984.56	1827.03	1741.91
ENSG00000135916	11650.9	12275.8	11825	10977.4	12019.1	9674.1	19825.8	6764.79	10550.8	7947.63	9549.89	8647.25
ENSG00000140534	1387.09	1390.43	1322.42	1353.37	1120.72	633.241	799.428	348.44	1878.33	1923.98	1509.58	1409.23
ENSG00000145934	10.7194	7.96808	8.64328	6.63958	74.4045	211.329	49.6539	148.042	3071.1	2283.29	2326.36	1551.27
ENSG00000158352	19.2949	23.9043	17.2866	8.85278	660.34	507.787	238.339	197.389	15.0544	7.31153	11.5855	2.492
ENSG00000149582	38.5897	34.8604	60.5029	49.7969	532.922	493.599	694.161	298.491	328.881	241.28	279.209	265.398
ENSG00000105220	17399.7	18259.9	16643.1	16080	14180.6	9683.06	12667.7	5454.08	17428.4	14919.7	13149.5	12385.3
ENSG00000055070	8423.28	8876.45	7159.51	7760.57	7803.17	5448.26	8627.86	3113.09	3637.38	4170.71	4200.88	4459.44
ENSG00000218739	1651.85	1380.47	1281.13	1255.99	939.357	802.006	1450.89	509.12	1173.09	1019.44	1053.12	994.309
ENSG00000196262	67767.9	65182.9	62595.6	57693.5	73510.7	37830.2	112706	16551.8	55202.2	61324.9	76369	86138.6
ENSG00000006468	12101.1	13576.6	11270.8	11599.4	12173.5	7712.4	15300.3	10391.2	6796.49	6053.95	5375.65	4732.31
ENSG00000159335	36159.6	32634.3	30317.7	29626.9	27304.6	16220.8	51573.5	9460.24	44884.1	39908.4	45880.7	48420.9
ENSG00000089775	285.135	257.967	270.823	298.781	185.081	227.758	151.941	154.662	903.265	695.64	534.089	433.609
ENSG00000141933	439.494	437.249	287.149	358.537	1158.85	887.135	2375.44	762.476	689.029	719.663	1031.11	1179.96
ENSG00000136274	1196.28	1224.1	954.602	1092.21	1177.45	1201.51	911.645	345.431	567.435	364.532	334.82	284.088
ENSG00000023902	2985.34	2493.01	2248.21	2425.66	1690.84	1103.69	2891.84	1390.15	1563.34	1393.37	1452.82	1460.31
ENSG00000183684	8601.22	7573.66	5839.97	5856.11	7326.05	4464.05	15422.5	4486.39	6386.54	8068.79	9356.41	11331.1
ENSG00000138162	1186.63	1101.59	1000.7	1107.7	577.565	442.821	1269.15	424.266	853.469	1075.84	916.409	806.163
ENSG00000060718	67.532	87.6489	85.4724	91.8476	2595.79	2014.72	279.055	154.06	0	0	0	0
ENSG00000164651	123.273	155.378	127.728	129.472	1488.09	1369.53	2834.24	1935.98	0	0	0	0
ENSG00000092969	316.221	369.52	499.389	400.588	186.941	168.765	68.5224	259.976	2511.77	1644.05	1450.5	1168.75
ENSG00000230330	180.085	227.09	159.42	174.842	199.032	130.681	260.186	90.8712	103.065	151.453	151.769	163.226
ENSG00000131351	845.758	758.96	706.828	647.359	1072.35	755.707	1209.57	380.335	602.176	719.663	748.42	798.687
ENSG00000132688	45921.8	41466.9	34833.4	37047.8	57583.5	48923.8	41376.6	13770.9	22397.5	25644.7	24133.7	22889
ENSG00000224367	26.7984	23.9043	13.4451	13.2792	3.72023	6.72072	8.9377	6.61976	17.3705	20.8901	22.0124	17.444
ENSG00000186470	481.3	499.001	571.417	517.887	736.605	461.489	894.763	187.76	717.98	644.459	685.859	657.889
ENSG00000128944	1591.83	1734.05	1365.64	1268.16	740.325	310.646	951.368	406.814	1661.78	1791.32	1638.18	1576.19
ENSG00000170525	2169.6	2240.03	1637.42	1747.32	1455.54	1152.23	353.536	635.497	2851.07	2599.77	2014.71	1857.79
ENSG00000140682	746.068	679.279	762.529	761.339	1114.21	1099.96	1369.45	793.167	2873.08	1931.29	1865.26	1472.77
ENSG00000075618	23771.3	24524.8	28811.9	27989.2	32306.4	18018.2	67931.5	18983.7	46955.9	47813.2	48075	46725.1
ENSG00000175048	1165.2	1149.4	944.998	967.166	1164.43	917.004	1015.92	411.027	214.236	271.571	290.795	330.19
ENSG00000169032	6778.93	7040.8	6023.4	6067.47	4235.48	2739.81	4837.28	2469.17	3186.9	2893.28	2529.1	2632.8
ENSG00000134138	955.096	813.741	787.499	780.151	1405.32	868.466	556.124	443.524	203.814	165.032	145.977	152.012
ENSG00000244879	263.696	167.33	195.914	246.771	134.858	106.038	220.463	189.566	532.695	547.32	351.039	358.848
ENSG00000260259	5.35968	11.9521	3.84146	3.31979	20.4612	15.6817	38.73	24.6736	8.10622	5.22252	11.5855	9.96801
ENSG00000185838	886.492	852.585	757.727	753.593	544.083	291.978	905.687	383.946	340.461	363.487	412.442	419.903
ENSG00000246334	56.8127	70.7168	64.3444	58.6496	22.3214	21.6556	30.7854	37.9132	93.8006	82.5158	50.976	43.6101
ENSG00000266017	4.28775	2.98803	1.92073	0	6.51039	11.9479	21.8477	15.0449	23.1606	18.8011	17.3782	13.706
ENSG00000197977	3023.93	3316.72	3222.98	3285.49	12063.8	8332.2	7506.67	4539.35	1418.59	1279.52	1447.02	1361.88
ENSG00000280798	555.263	463.145	395.67	437.106	186.011	210.582	209.539	120.961	268.663	182.788	163.355	119.616
ENSG00000067560	20884.5	21530.8	20868.7	20448.8	23883.8	14094.1	34434	9435.56	22420.6	22617.7	23382.9	24850.3
ENSG00000121775	1269.17	1312.74	1000.7	969.379	892.854	613.825	965.272	456.763	590.596	560.899	654.578	644.183
ENSG00000262576	45.0214	56.7726	72.0273	53.1167	149.739	77.6616	12.91	11.4341	18.5285	7.31153	4.63418	6.23001
ENSG00000116984	699.975	727.088	551.249	661.745	1452.75	1546.51	668.341	578.928	3021.3	3234.83	2366.91	1902.64
ENSG00000162704	8864.92	8635.41	7126.86	7070.05	7787.36	6077.02	8971.46	3287.01	8696.82	9713.89	8846.65	8471.56
ENSG00000136279	2757.02	2715.12	1453.03	2061.59	6286.25	5307.87	6623.83	2977.09	2860.34	3551.31	3351.67	4094.36
ENSG00000102003	1729.03	1875.49	1464.56	1444.11	1130.02	876.68	1834.21	1185.54	226.974	235.013	238.66	247.954
ENSG00000236698	36.4459	42.8285	35.5335	33.1979	30.6919	14.9349	37.737	19.8593	25.4767	39.6912	32.4393	31.15
ENSG00000156239	263.696	312.747	238.17	289.928	558.034	318.114	669.334	208.823	409.943	505.54	517.87	540.765
ENSG00000131437	852.19	908.362	817.27	842.12	984	843.823	1037.77	395.982	642.708	715.485	543.358	549.487
ENSG00000125970	12219	11712.1	9661.26	9714.82	9255.92	5953.81	17296.4	6105.82	11549	12027.5	12338.5	13737.2
ENSG00000126778	806.097	809.757	706.828	624.121	302.268	192.661	309.84	146.236	62.5337	72.0708	93.8422	71.0221
ENSG00000134809	2094.56	1850.59	1631.66	1542.6	1038.87	636.975	2658.47	720.35	673.974	914.986	1067.02	1572.45
ENSG00000151276	1778.34	1932.26	1799.72	1696.41	2382.8	1757.84	1664.4	1218.04	2444.6	2448.32	1823.55	1532.58
ENSG00000241506	23.5826	33.8644	16.3262	29.8781	41.8525	29.1231	93.3493	48.7455	60.2176	69.9818	62.5614	64.7921
ENSG00000215788	30.0142	23.9043	22.0884	19.9187	19.5312	21.6556	9.93078	15.0449	25.4767	8.35603	10.4269	1.246
ENSG00000260121	9.64743	3.98404	20.1676	5.53299	6.51039	9.7077	6.95154	10.2305	39.3731	14.6231	8.10982	8.72201
ENSG00000225746	23.5826	24.9003	27.8506	24.3451	66.034	87.3693	184.712	92.6766	0	0	0	0
ENSG00000260293	62.1723	48.8045	57.6219	77.4618	53.9433	70.1942	88.3839	39.1168	255.925	146.231	143.66	122.108
ENSG00000128573	69.6759	49.8005	48.0182	52.0101	17.6711	5.97397	124.135	96.8892	0	0	0	0
ENSG00000229267	9.64743	11.9521	14.4055	12.1726	31.6219	23.1491	24.8269	21.6647	9.26425	19.8456	3.47564	7.47601
ENSG00000180773	1842.66	1922.3	1667.19	1674.28	3036.63	1989.33	2546.25	1749.42	731.876	794.868	678.907	694.023
ENSG00000168496	4279.17	3948.19	2891.66	2975.64	3963.9	2804.78	5357.65	1701.28	3021.3	3746.64	4036.37	4505.54
ENSG00000196141	3388.39	3256.95	2663.09	2779.77	6537.37	5135.37	3977.28	2679.2	2688.95	2704.22	2253.37	2032.23
ENSG00000224897	28.9423	35.8564	22.0884	22.1319	16.741	20.1622	18.8685	10.8323	4.63213	7.31153	5.79273	6.23001
ENSG00000160818	2182.46	2259.95	1820.85	1830.31	1888.94	1455.41	2637.61	924.359	1588.82	2190.33	1934.77	1958.71
ENSG00000260966	151.143	123.505	81.631	99.5937	54.8733	26.1361	32.7716	42.7275	75.2721	80.4268	70.6713	83.4821
ENSG00000173404	4267.38	4030.85	4170.86	4216.13	2784.59	1621.93	3669.42	1454.54	1.15803	0	4.63418	12.46
ENSG00000135766	1380.65	1391.43	1066	1012.54	3282.17	2507.57	2330.75	2976.48	3875.93	3170.07	2365.75	2083.31
ENSG00000241852	277.632	268.923	193.033	203.614	207.403	191.167	251.249	237.108	284.876	178.61	167.989	147.028
ENSG00000135083	520.961	584.658	471.539	521.207	878.903	619.053	682.244	264.79	341.619	395.867	411.284	363.832
ENSG00000159784	4363.86	4812.72	3937.49	4268.14	5603.59	4616.39	6075.65	3524.72	239.713	201.589	145.977	90.9581
ENSG00000189159	9247.6	9203.14	8286.98	7831.39	6579.22	3326.01	13889.2	3792.52	7513.31	8639.09	9520.92	10135
ENSG00000178026	324.797	240.039	297.713	292.142	179.501	265.095	276.076	228.081	920.635	494.05	411.284	402.458
ENSG00000213073	27.8704	10.9561	8.64328	5.53299	14.8809	28.3764	19.8616	22.2665	25.4767	24.0236	18.5367	11.214
ENSG00000205763	702.119	686.251	542.606	514.568	603.607	477.171	1320.79	979.724	455.106	417.802	346.405	398.72
ENSG00000279519	179.013	207.17	127.728	181.482	69.7542	51.5255	41.7093	22.2665	93.8006	58.4922	71.8298	52.3321
ENSG00000174640	106.122	79.6808	114.283	140.538	0.930056	64.9669	1.98616	16.8503	679.765	460.626	441.406	257.922
ENSG00000235423	47.1652	29.8803	14.4055	26.5583	208.333	188.927	110.232	110.731	122.751	125.34	72.9883	87.2201
ENSG00000139910	4871.95	4571.69	4063.3	4689.76	4990.68	3790.48	6609.93	2990.33	2167.84	2293.73	2293.92	2047.18
ENSG00000159259	1787.99	1624.49	1511.61	1589.07	1249.07	1210.48	2136.11	599.389	1195.09	1223.11	1181.72	1091.5
ENSG00000224043	34.302	43.8245	42.256	35.4111	46.5028	26.8829	59.5847	42.1257	23.1606	34.4686	17.3782	23.674
ENSG00000103550	1405.31	1228.08	1281.13	1292.51	1030.5	772.136	2303.94	661.374	1393.11	1623.16	1508.43	1490.22
ENSG00000267365	72.8917	88.6449	44.1768	79.675	3.72023	2.98699	10.9239	10.8323	154.018	131.608	117.013	105.91
ENSG00000137266	1101.95	1229.08	794.221	1032.46	850.071	913.271	252.242	397.185	1305.1	937.965	680.066	608.049
ENSG00000100503	2098.85	2186.24	1919.77	2004.05	1839.65	1834.76	1077.49	798.584	2870.76	3083.38	2077.27	1623.54
ENSG00000237489	33.23	41.8324	17.2866	17.7056	66.9641	78.4084	79.4462	45.7365	8.10622	11.4895	9.26836	18.69
ENSG00000141576	5470.09	5652.36	6022.44	6257.81	7111.21	3497.76	9471.98	3912.28	2965.72	2962.21	3382.95	3153.63
ENSG00000105221	6478.79	7121.48	6256.77	6759.09	10688.2	7595.16	8193.88	3743.17	1932.75	2162.12	1995.01	2176.76
ENSG00000247903	513.458	411.352	478.261	438.212	351.561	282.27	951.368	203.407	243.187	268.438	369.576	366.324
ENSG00000110442	495.235	502.985	321.722	365.177	874.253	626.52	1215.53	636.099	529.22	647.593	634.883	742.617
ENSG00000086061	9120.04	9217.08	7211.37	6879.71	14961.8	8949.75	19683.8	7166.79	9806.21	12238.5	13209.7	15119
ENSG00000138411	1.07194	1.99202	4.80182	2.21319	10.2306	11.2012	6.95154	11.4341	171.389	156.676	139.025	103.418
ENSG00000160953	1570.39	1529.87	1114.98	1267.05	1804.31	1252.29	1960.34	1348.02	1088.55	1088.37	1077.45	994.309
ENSG00000184887	1031.2	962.146	947.879	1021.39	2793.89	2495.63	4519.5	1825.25	529.22	600.59	886.287	966.897
ENSG00000226200	12.8632	4.98005	4.80182	7.74618	29.7618	28.3764	47.6677	39.1168	27.7928	31.3351	18.5367	21.182
ENSG00000261338	33.23	24.9003	16.3262	13.2792	53.0132	26.8829	59.5847	30.0898	41.6891	31.3351	48.6589	56.0701
ENSG00000164305	1910.19	1942.22	1583.64	1576.9	5558.95	2717.41	3986.21	1236.69	2739.9	3162.76	3819.72	4135.48
ENSG00000037897	594.925	562.746	452.332	449.278	652.899	469.703	1309.87	510.925	763.143	943.187	848.055	1040.41
ENSG00000127325	338.732	361.552	279.466	221.319	1.86011	14.9349	14.8962	51.7545	12.7383	21.9346	5.79273	13.706
ENSG00000140015	0	0	0	0	9.30056	0.746746	0	10.2305	39.3731	39.6912	22.0124	36.134
ENSG00000137509	3083.96	3069.7	3258.52	3080.77	8246.81	5136.87	8503.72	3459.12	4700.45	4133.1	4948.15	4903.02
ENSG00000197043	5801.32	5990.01	5449.11	5518.6	5597.08	3033.28	7297.14	1603.19	10685.2	9616.75	10140.7	9393.61
ENSG00000100302	64.3162	55.7766	117.164	91.8476	47.4329	38.8308	3.97231	43.9311	1224.04	1006.9	888.604	696.515
ENSG00000251396	252.977	224.102	133.491	152.71	25.1115	37.3373	31.7785	54.7635	81.0622	81.4713	75.3054	90.9581
ENSG00000196562	5407.92	5963.12	4717.31	4392.08	191.592	509.281	15.8892	102.907	1433.64	759.355	513.236	523.321
ENSG00000174807	165.078	151.394	123.887	142.751	14.8809	7.46746	0.993078	1.80539	56.7435	35.5131	32.4393	23.674
ENSG00000142507	3162.21	3096.6	2740.88	2651.41	4546.12	3131.85	9491.84	3282.8	3254.07	3960.76	4352.65	5339.12
ENSG00000105997	5.35968	3.98404	0.960364	15.4924	79.9848	132.921	72.4947	82.4461	522.272	400.045	330.185	285.334
ENSG00000108423	389.113	325.695	263.14	300.994	413.875	283.017	430.003	217.85	298.772	335.286	308.173	345.142
ENSG00000121858	6.43162	3.98404	0	0	31.6219	34.3503	15.8892	11.4341	6.94819	2.08901	1.15855	4.98401
ENSG00000105568	16485.3	16521.8	14979.8	15428.2	16527.1	11280.3	20303.5	7205.91	9290.89	9084.05	9994.77	10078.9
ENSG00000242114	921.866	995.015	601.188	595.349	457.588	243.439	530.304	190.168	1642.09	1660.76	1471.35	1754.37
ENSG00000174611	49.3091	77.6888	50.8993	39.8375	2.79017	0	0	1.20359	47.4793	97.1389	70.6713	52.3321
ENSG00000204950	317.293	307.767	156.539	164.883	25.1115	5.97397	18.8685	5.41617	286.034	261.126	331.344	287.826
ENSG00000185274	0	0	0	0	126.488	85.1291	16.8823	22.8683	1.15803	0	1.15855	3.738
ENSG00000140743	2089.21	1859.55	1900.56	1768.34	3425.4	1798.17	3251.34	1896.26	1682.62	2026.34	1946.36	1903.89
ENSG00000103528	1463.19	1418.32	1331.06	1319.06	1589.47	1570.41	2444.96	1016.43	876.63	679.972	713.664	676.579
ENSG00000104960	7798.34	7384.42	6400.83	6635.16	8034.76	4617.13	10893.1	4661.51	5303.78	5206.85	6336.08	6261.16
ENSG00000106459	946.52	929.278	865.288	816.669	1025.85	602.624	1203.61	606.611	904.423	892.007	892.08	839.805
ENSG00000091317	1956.28	1922.3	1781.48	1755.06	4546.12	3549.29	6226.6	2707.48	1922.33	2232.11	2332.15	2589.19
ENSG00000186469	2953.19	3133.45	2398.03	2483.2	5355.26	2529.98	4414.23	2023.24	8294.98	8586.87	8254.63	7929.55
ENSG00000152214	42.8775	61.7527	42.256	39.8375	1.86011	1.49349	0.993078	0.601796	0	0	0	0
ENSG00000137198	985.11	920.314	837.438	754.699	318.079	392.042	450.857	356.865	2386.7	1383.97	1310.31	1394.28
ENSG00000059804	4093.73	4649.38	6350.89	5238.63	2522.31	3300.62	712.037	2181.51	9733.26	3550.27	1536.23	1170
ENSG00000129596	691.399	606.57	555.09	486.903	586.866	429.379	685.224	541.015	0	0	0	0
ENSG00000161277	237.97	269.919	199.756	220.213	277.157	321.101	430.996	221.461	170.231	135.786	118.172	109.648
ENSG00000183690	117.913	122.509	84.512	92.9542	63.2438	61.2332	24.8269	22.8683	15.0544	11.4895	13.9025	2.492
ENSG00000106066	4.28775	2.98803	4.80182	1.1066	3018.96	2411.24	6559.28	2133.97	1755.58	2003.36	2845.39	3053.95
ENSG00000074219	2364.69	2302.78	2086.87	2492.06	3806.72	2744.29	3920.67	974.308	2412.18	2375.2	2544.17	2619.1
ENSG00000102384	828.607	758.96	755.807	745.846	634.298	407.723	382.335	132.395	598.702	669.527	509.76	483.449
ENSG00000070413	3681.03	3749.98	2701.5	2872.73	6754.07	5348.2	5935.63	3388.71	3934.99	3634.87	3693.44	3688.16
ENSG00000155366	7577.52	7939.2	6343.21	6715.94	13157.5	11699.3	12364.8	5371.63	1951.28	1817.44	2384.29	2589.19
ENSG00000119013	1411.74	1224.1	1026.63	979.338	1408.11	994.666	2994.13	1009.81	975.063	1229.38	1504.95	1728.2
ENSG00000281332	495.235	360.556	433.124	383.989	164.62	132.921	182.726	36.7096	345.093	254.859	253.721	173.194
ENSG00000139292	558.479	517.926	492.667	481.37	80.9149	21.6556	215.498	87.8622	10.4223	16.7121	3.47564	9.96801
ENSG00000141314	1350.64	1318.72	1143.79	1169.67	424.106	400.256	1614.74	326.775	1617.77	1413.21	1529.28	1496.45
ENSG00000154429	826.463	891.429	883.535	853.186	1898.24	1335.18	1411.16	1169.29	1453.33	1313.99	932.629	932.009
ENSG00000132016	423.415	419.32	229.527	236.812	268.786	316.62	282.034	137.21	156.334	183.833	207.38	231.756
ENSG00000134686	12977.9	12574.6	11373.6	11836.2	14877.2	11095.9	12584.3	6770.81	5899.01	5439.78	4872.84	4488.1
ENSG00000107020	574.558	529.878	432.164	475.837	573.845	393.535	879.867	350.847	455.106	463.76	523.662	553.225
ENSG00000167536	1137.33	1216.13	1061.2	1122.09	1073.28	696.714	1660.43	628.877	690.187	645.504	758.847	768.783
ENSG00000114993	621.723	604.578	425.441	466.984	1329.98	1024.54	1684.26	1104.3	986.643	928.564	880.494	923.287
ENSG00000162174	502.738	527.886	491.706	492.436	671.501	492.853	994.071	429.081	120.435	174.432	213.172	225.526
ENSG00000186812	487.731	378.484	375.502	491.329	443.637	467.463	508.456	382.141	816.412	672.661	498.174	378.784
ENSG00000251562	9394.46	7104.54	11085.5	15409.4	5962.59	6681.89	37534.4	13349	5152.08	4025.52	3604.23	4120.53
ENSG00000273343	11.7913	13.9441	10.564	13.2792	11.1607	3.73373	11.9169	4.81437	11.5803	15.6676	17.3782	11.214
ENSG00000131116	4010.12	3553.77	3472.68	3444.84	4388.01	3756.13	7074.69	2412	1327.1	1463.35	1776.05	2255.26
ENSG00000127589	25.7265	17.9282	27.8506	14.3858	8.37051	13.4414	32.7716	3.61078	16.2124	9.40054	10.4269	17.444
ENSG00000269473	39.6617	22.9082	9.60364	14.3858	7.44045	5.22722	10.9239	19.2575	32.4249	25.0681	39.3905	21.182
ENSG00000156475	235.826	256.971	248.734	241.238	1178.38	873.693	1863.01	1397.97	17.3705	7.31153	6.95127	23.674
ENSG00000173402	6309.42	7539.8	6080.07	6368.47	10197.1	8234.37	7862.2	3603.56	6781.43	7143.36	6433.4	5253.14
ENSG00000184154	136.136	187.25	130.61	164.883	278.087	244.186	425.037	235.904	125.067	109.673	99.6349	113.386
ENSG00000253854	42.8775	11.9521	28.8109	32.0913	29.7618	24.6426	16.8823	7.82335	18.5285	12.534	9.26836	1.246
ENSG00000119383	8713.78	8899.35	7740.54	7586.83	15387.8	11876.3	17056.1	6522.87	6981.77	8117.89	8486.34	8941.31
ENSG00000214274	66.4601	42.8285	103.719	55.3299	46.5028	27.6296	117.183	33.7006	69.4819	28.2016	34.7564	36.134
ENSG00000186998	1321.7	1298.8	1138.03	976.019	307.849	415.938	581.944	110.129	339.303	204.723	300.063	244.216
ENSG00000222047	21.4387	15.9362	9.60364	9.95937	0	1.49349	5.95847	0.601796	18.5285	25.0681	18.5367	28.658
ENSG00000133110	4.28775	5.97606	0	2.21319	47939.8	39032.4	2671.38	719.748	0	0	0	0
ENSG00000170469	148.999	139.441	95.0761	129.472	81.845	53.7657	158.892	48.7455	130.858	133.697	130.916	168.21
ENSG00000157851	9090.03	9625.45	8711.46	8998.85	9800	6860.36	7892.98	3933.34	9273.52	8859.48	7744.87	6592.59
ENSG00000100028	3570.62	3782.85	3268.12	3308.73	3902.52	2520.27	6129.28	1549.63	4841.73	5190.14	5204.18	5686.75
ENSG00000188229	15905.4	15430.2	11892.2	11618.2	8313.77	5037.55	11540.6	3426.03	14337.6	15609.1	15406.3	16350
ENSG00000132436	1437.47	1474.1	1069.85	1221.68	1715.02	1382.23	1540.26	817.239	843.047	1138.51	923.36	986.833
ENSG00000176909	99.6901	101.593	75.8688	96.2739	51.1531	58.993	98.3147	38.515	126.225	134.741	119.33	93.4501
ENSG00000164638	3109.69	3124.49	2892.62	2714.48	1437.87	1196.29	2029.85	747.431	1361.85	968.255	975.495	925.779
ENSG00000108830	2500.83	2592.62	2102.24	2260.78	979.349	805.739	1800.45	661.374	339.303	289.328	428.662	419.903
ENSG00000213397	108.266	124.501	82.5913	110.66	60.4537	40.3243	153.927	42.1257	82.2202	102.361	99.6349	123.354
ENSG00000181744	587.421	660.355	504.191	452.598	2098.21	1394.18	1622.69	804.602	3521.57	3011.31	3052.77	2828.42
ENSG00000196196	6.43162	5.97606	4.80182	0	20.4612	19.4154	13.9031	22.8683	22.0026	30.2906	11.5855	18.69
ENSG00000128641	3.21581	3.98404	0.960364	0	884.484	908.044	94.3424	65.5958	4597.39	4280.38	3506.92	3268.26
ENSG00000167900	1338.85	1287.84	939.236	1033.56	2976.18	2802.54	4423.17	1103.09	2431.87	2430.56	2832.64	2987.91
ENSG00000106333	386.969	386.452	418.719	424.933	9666.07	8393.43	5441.07	1197.57	4399.36	2991.46	4207.84	3647.05
ENSG00000151388	0	0	0	0	194.382	153.83	35.7508	23.4701	0	0	3.47564	0
ENSG00000065978	83360.2	87932.8	83981	81901.5	69463.1	50669.7	119756	42591.5	20201.9	22878.8	28078.5	30007.5
ENSG00000137726	8512.25	8668.28	8158.29	8230.87	6337.4	4006.29	8441.16	1792.15	3998.68	3855.26	4605.22	4503.05
ENSG00000156381	2193.18	2120.51	2042.69	1986.34	2186.56	1917.64	3604.87	980.928	1292.36	1569.89	1530.44	1736.93
ENSG00000178980	5946.03	6107.54	5410.69	5486.51	4826.06	3415.62	9303.15	2433.06	3145.21	3655.76	4243.75	4945.38
ENSG00000198258	3824.67	3568.71	3017.46	3251.18	4877.22	2969.06	10399.5	2712.9	2838.34	3204.54	4546.13	6080.49
ENSG00000165264	2067.77	2077.68	1650.87	1652.15	2294.45	1454.66	4896.87	1473.8	1583.03	2054.54	2577.76	2966.73
ENSG00000228203	0	0	0.960364	3.31979	6.51039	2.24024	7.94462	3.00898	104.223	146.231	85.7323	113.386
ENSG00000157593	4803.35	5170.29	3721.41	3978.22	4574.95	3027.31	6790.67	2764.05	4092.48	4106.99	4658.51	5086.18
ENSG00000147400	2939.25	2602.58	2209.8	2187.74	2005.2	1406.87	3085.49	929.173	2228.05	2120.34	2448.01	2604.14
ENSG00000113391	1157.69	1086.65	858.566	793.43	1132.81	1019.31	852.061	657.161	955.376	734.286	700.92	624.247
ENSG00000171159	1412.81	1252.98	1143.79	1167.46	2220.04	1853.42	3893.86	1221.65	1102.45	1104.04	1429.64	1825.39
ENSG00000229124	34.302	26.8923	14.4055	5.53299	13.9508	14.9349	22.8408	30.6916	30.1088	32.3796	23.1709	37.38
ENSG00000137098	25.7265	15.9362	12.4847	18.8121	6.51039	2.98699	9.93078	18.6557	20.8446	15.6676	16.2196	4.98401
ENSG00000162670	183.301	175.298	149.817	156.03	4.65028	6.72072	54.6193	16.2485	0	0	0	0
ENSG00000196247	594.925	615.535	424.481	470.304	1060.26	798.272	974.209	784.742	641.549	616.257	532.931	529.551
ENSG00000142546	1820.15	1719.11	1505.85	1544.81	3270.08	2268.62	5579.11	2839.27	1246.04	1295.19	1699.59	1887.69
ENSG00000168172	2843.85	2448.19	2586.26	2870.51	2127.04	2353.74	1640.56	1364.27	3749.71	3002.95	1786.48	1480.25
ENSG00000273274	112.553	94.621	78.7499	95.1673	120.907	140.388	169.816	68.003	15.0544	22.9791	12.744	26.166
ENSG00000261659	21.4387	13.9441	6.72255	7.74618	29.7618	18.6687	25.82	21.0629	8.10622	15.6676	19.6953	16.198
ENSG00000213190	3786.08	3430.26	2813.87	3098.47	4388.01	4078.73	4351.67	1825.85	2016.13	2097.36	1911.6	2069.61
ENSG00000019144	3466.64	3509.94	2634.28	2820.72	4215.01	3620.23	1943.45	1275.81	1917.7	1746.41	1540.87	1331.98
ENSG00000259865	108.266	66.7327	104.68	91.8476	71.6143	49.2853	158.892	57.1706	48.6373	45.9582	49.8174	41.118
ENSG00000106560	161.862	115.537	169.024	130.578	304.128	285.257	436.954	183.548	49.7954	31.3351	56.7687	39.872
ENSG00000277791	3822.53	3687.23	3234.51	3256.72	4642.84	2849.58	9397.49	2922.92	3112.79	3787.37	4710.64	5432.57
ENSG00000075651	166.15	227.09	229.527	206.934	162.76	166.524	138.038	117.35	673.974	514.941	434.454	328.944
ENSG00000153551	573.486	456.173	533.962	534.486	253.905	105.291	860.005	59.5778	595.228	636.103	632.566	793.703
ENSG00000159063	1567.17	1643.42	1405.01	1352.26	1627.6	1015.57	2393.32	1014.03	775.881	935.876	1165.5	1092.74
ENSG00000163235	198.308	202.19	124.847	122.832	462.238	450.288	93.3493	140.219	186.443	143.097	83.4153	89.7121
ENSG00000157456	2773.1	2771.9	2355.77	2142.37	1556.91	524.963	1983.18	312.332	3139.42	3035.33	3453.62	3232.13
ENSG00000106028	4878.38	5017.9	3137.51	3546.64	5323.64	3579.9	8115.43	2724.93	3890.99	5128.52	5910.9	6590.1
ENSG00000269388	140.424	99.6011	107.561	108.447	141.369	149.349	312.819	55.3653	96.1166	81.4713	125.123	142.044
ENSG00000008382	650.666	704.179	561.813	675.024	678.011	604.865	1320.79	300.296	621.863	512.852	639.517	757.569
ENSG00000066248	195.093	246.015	233.368	234.599	21.3913	72.4344	19.8616	57.1706	545.433	327.974	259.514	211.82
ENSG00000185652	0	0	0	0	0	0	0	0	849.995	639.237	626.773	546.995
ENSG00000122779	7537.86	7841.59	6656.28	6792.29	6896.37	4674.63	5377.52	3281.59	6384.23	6019.48	5477.6	4691.2
ENSG00000159884	222.963	217.13	233.368	189.228	389.694	268.829	591.874	227.479	186.443	178.61	208.538	281.596
ENSG00000145386	3409.83	3612.53	3345.91	3131.67	3145.45	1225.41	3049.74	667.994	4831.31	5120.16	4839.24	5058.77
ENSG00000160062	396.617	274.899	297.713	379.563	274.367	283.764	479.657	220.859	336.987	233.969	223.599	168.21
ENSG00000081870	1437.47	1175.29	988.215	1082.25	765.436	734.798	1515.44	527.173	404.153	412.579	557.26	613.033
ENSG00000116455	2743.09	2657.36	1945.7	2180	1417.41	1048.43	1901.74	798.584	916.003	1333.83	1230.37	1447.85
ENSG00000080824	61484.2	61605.2	50869.5	47153.2	101780	55584.8	168162	65494.1	104526	126793	128044	145245
ENSG00000124406	243.33	231.074	292.911	250.091	579.425	360.678	689.196	374.919	1342.16	1264.89	1150.44	1003.03
ENSG00000243667	281.919	259.959	231.448	220.213	311.569	313.633	563.075	223.868	272.137	315.44	303.539	289.072
ENSG00000178802	1420.32	1549.79	1215.82	1151.97	1205.35	1200.77	1796.48	1112.72	1948.97	1575.11	1376.35	1435.39
ENSG00000167460	11892.1	11995	11679	11463.2	22459.9	14762.4	12913	5793.49	19172.4	19101.9	17377	15877.8
ENSG00000124160	1551.09	1605.57	576.219	678.344	2299.1	1625.67	1823.29	1830.66	1804.21	2779.43	2350.69	2298.87
ENSG00000213976	46.0933	33.8644	30.7317	15.4924	108.817	65.7137	48.6608	96.2874	38.215	47.0027	19.6953	24.92
[truncated: 14,961 more rows]

## Sheet: Sup Table 4
Genes	Mayo-CTL	Mayo OGM	FDR	AveExpr	P value	Mayo6-DMSO	Mayo39-DMSO	Mayo6-OGM1	Mayo39-OGM1	Mayo6-DMSO CPM	Mayo39-DMSO CPM	Mayo6-OGM1 CPM	Mayo39-OGM1 CPM
ENSG00000128564	0	-	1.58062e-12	6.44424	9.3197e-17	226.934	189.678	4912.84	4828.21	7.164	5.567	175.799	198.717
ENSG00000100867	0	5.13016	2.08336e-11	5.2166	2.45679e-15	52.0832	68.5224	1294.86	2904.87	1.644	2.011	46.335	119.557
ENSG00000128965	0	5.26177	3.13907e-11	4.91141	5.5526e-15	32.552	56.6054	1297.1	2112.3	1.028	1.661	46.415	86.937
ENSG00000139269	0	6.01876	4.14204e-11	4.09661	9.76897e-15	10.2306	19.8616	801.259	1154.85	0.323	0.583	28.672	47.531
ENSG00000205358	0	11.6472	1.00104e-10	5.09156	2.95119e-14	0	0.993078	185.193	3758.82	0	0.029	6.627	154.704
ENSG00000130513	0	4.07149	1.73958e-10	5.76374	6.15419e-14	191.592	165.844	3397.7	2585.92	6.049	4.867	121.581	106.43
ENSG00000077522	0	5.25672	2.40455e-09	4.62089	1.22459e-12	34.4121	38.73	692.981	2087.63	1.086	1.137	24.797	85.922
ENSG00000125144	0	9.99792	2.40455e-09	9.71092	1.21259e-12	38.1323	57.5985	3688.93	93351.2	1.204	1.69	132.003	3842.1
ENSG00000101255	0	4.47586	2.40455e-09	8.01859	1.276e-12	540.363	766.656	10035.5	18854.3	17.059	22.5	359.106	775.994
ENSG00000006062	0	5.48064	5.21694e-09	5.142	3.07602e-12	69.7542	20.8546	1060.38	2948.8	2.202	0.612	37.944	121.365
ENSG00000136010	0	4.02908	6.67894e-09	5.90201	4.33186e-12	252.975	151.941	2280.56	4273.35	7.986	4.459	81.606	175.88
ENSG00000253616	0	11.0199	1.09728e-08	2.17023	7.76375e-12	0	0	179.219	337.006	0	0	6.413	13.87
ENSG00000243008	0	5.66775	1.23837e-08	3.57036	9.49222e-12	18.6011	7.94462	537.657	812.425	0.587	0.233	19.239	33.437
ENSG00000116183	0	6.24074	2.17517e-08	3.23875	1.79554e-11	11.1607	2.97923	560.06	519.952	0.352	0.087	20.041	21.4
ENSG00000151012	0	3.44298	4.54818e-08	6.58587	4.02256e-11	531.992	417.093	4669.4	5583.47	16.795	12.241	167.087	229.801
ENSG00000176046	0	3.44318	1.65278e-07	6.44898	1.55923e-10	345.051	516.4	4063.05	5258.5	10.893	15.156	145.39	216.426
ENSG00000104413	0	7.21962	8.72787e-07	2.35882	8.91876e-10	3.72023	0	222.53	363.485	0.117	0	7.963	14.96
ENSG00000105499	0	4.58919	8.72787e-07	5.24454	9.26307e-10	136.718	40.7162	1102.94	3122.72	4.316	1.195	39.467	128.523
ENSG00000226979	0	8.31236	1.42088e-06	3.05458	1.59179e-09	2.79017	0	97.077	856.356	0.088	0	3.474	35.245
ENSG00000133624	0	5.32156	3.43152e-06	5.04033	4.04661e-09	64.1739	29.7923	449.541	3268.96	2.026	0.874	16.086	134.542
ENSG00000106948	0	3.16815	4.18571e-06	5.14537	5.18278e-09	234.374	180.74	1974.4	1737.39	7.399	5.304	70.651	71.506
ENSG00000223573	0	6.29945	5.473e-06	3.41837	7.0994e-09	7.44045	7.94462	137.401	1080.22	0.235	0.233	4.917	44.459
ENSG00000147174	0	5.98772	6.72694e-06	3.20769	9.12262e-09	6.51039	9.93078	169.511	879.224	0.206	0.291	6.066	36.187
ENSG00000130222	0	4.55163	9.32769e-06	5.91691	1.31996e-08	90.2155	198.616	982.718	5737.53	2.848	5.829	35.165	236.142
ENSG00000280266	0	10.7948	9.4792e-06	1.94856	1.49934e-08	0	0	37.3373	402.602	0	0	1.336	16.57
ENSG00000167995	0	5.85451	9.4792e-06	2.58788	1.56496e-08	4.65028	6.95154	182.206	497.685	0.147	0.204	6.52	20.483
ENSG00000100889	0	3.62001	9.4792e-06	7.12403	1.52109e-08	337.61	889.798	5333.26	9682.3	10.658	26.114	190.843	398.499
ENSG00000087589	0	7.55354	9.4792e-06	2.33768	1.43419e-08	1.86011	0.993078	75.4214	500.694	0.059	0.029	2.699	20.607
ENSG00000180447	0	-3.39717	9.7167e-06	8.24784	1.66146e-08	11152.3	21365.1	1701.83	1375.1	352.079	627.031	60.898	56.596
ENSG00000236453	0	9.70086	1.1182e-05	0.882381	1.97794e-08	0	0	79.9019	126.979	0	0	2.859	5.226
ENSG00000174564	0	4.89279	1.3165e-05	3.27671	2.40634e-08	17.6711	18.8685	274.056	808.814	0.558	0.554	9.807	33.289
ENSG00000196696	0	6.4542	1.34669e-05	3.14832	2.54093e-08	7.44045	3.97231	111.265	898.482	0.235	0.117	3.981	36.979
ENSG00000228409	0	4.56224	1.88658e-05	5.02873	3.67082e-08	72.5444	82.4255	468.957	3158.83	2.29	2.419	16.781	130.009
ENSG00000175197	0	3.60478	1.97025e-05	5.84261	4.04677e-08	196.242	313.813	1392.68	4763.82	6.195	9.21	49.835	196.067
ENSG00000172216	0	2.81718	1.97025e-05	6.34683	4.06596e-08	675.221	511.435	3871.88	4435.84	21.317	15.01	138.549	182.568
ENSG00000070669	0	3.36413	2.62474e-05	8.73713	5.57139e-08	1673.17	2752.81	18401.3	26920.1	52.822	80.791	658.463	1107.96
ENSG00000280890	0	3.51924	3.02136e-05	5.88889	6.86716e-08	355.281	202.588	1463.62	4864.92	11.216	5.946	52.373	200.228
ENSG00000123342	0	9.78267	3.02136e-05	0.961152	6.75694e-08	0	0	46.2983	172.114	0	0	1.657	7.084
ENSG00000260727	0	6.24917	3.02136e-05	3.15097	6.94771e-08	10.2306	2.97923	118.733	891.26	0.323	0.087	4.249	36.682
ENSG00000231317	0	7.74685	3.31173e-05	1.23422	7.81068e-08	0	0.993078	61.2332	203.407	0	0.029	2.191	8.372
ENSG00000158014	0	7.61901	3.65716e-05	1.85237	8.84102e-08	1.86011	0	57.4995	352.051	0.059	0	2.058	14.49
ENSG00000015520	0	10.955	3.92869e-05	2.10612	9.72906e-08	0	0	16.4284	474.817	0	0	0.588	19.542
ENSG00000196517	0	2.62207	4.08244e-05	5.63051	1.07504e-07	399.924	411.134	2421.7	2544.39	12.626	12.066	86.657	104.721
ENSG00000180720	0	6.90368	4.08244e-05	3.56414	1.05433e-07	10.2306	0.993078	89.6096	1263.17	0.323	0.029	3.207	51.989
ENSG00000171931	0	10.5596	4.08244e-05	1.71763	1.08319e-07	0	0	20.9089	352.653	0	0	0.748	14.514
ENSG00000146453	0	10.8209	5.34686e-05	1.97416	1.49527e-07	0	0	14.9349	432.691	0	0	0.534	17.808
ENSG00000234585	0	4.90544	5.34686e-05	4.09193	1.51326e-07	22.3214	41.7093	243.439	1664.57	0.705	1.224	8.711	68.509
ENSG00000104856	0	3.07257	5.34686e-05	5.40958	1.46164e-07	357.142	172.796	1612.97	2804.97	11.275	5.071	57.718	115.446
ENSG00000163631	0	9.85721	7.33231e-05	1.03314	2.11842e-07	0	0	26.8829	202.805	0	0	0.962	8.347
ENSG00000174844	0	7.67876	8.49663e-05	1.91061	2.5049e-07	1.86011	0	39.5776	386.955	0.059	0	1.416	15.926
ENSG00000128606	0	-2.71239	0.000100407	5.68204	3.01932e-07	2001.48	3212.61	477.171	315.943	63.187	94.285	17.075	13.003
ENSG00000152154	0	-3.71637	0.000103881	5.65925	3.24628e-07	898.434	4585.04	162.791	252.754	28.364	134.564	5.825	10.403
ENSG00000134765	0	7.32788	0.000103881	0.830543	3.23469e-07	0	0.993078	56.006	142.024	0	0.029	2.004	5.845
ENSG00000283585	0	6.5156	0.000105597	1.29582	3.39584e-07	2.79017	0	94.09	181.141	0.088	0	3.367	7.455
ENSG00000131400	0	9.47279	0.000105597	0.662817	3.42443e-07	0	0	32.8568	143.227	0	0	1.176	5.895
ENSG00000099860	0	4.31311	0.000118592	5.1112	3.91577e-07	101.376	92.3562	406.23	3404.96	3.2	2.711	14.536	140.14
ENSG00000085465	0	5.83699	0.000135202	3.10251	4.62365e-07	13.0208	3.97231	103.051	868.994	0.411	0.117	3.688	35.766
ENSG00000236404	0	5.096	0.000135202	2.33716	4.59796e-07	7.44045	8.9377	153.83	409.823	0.235	0.262	5.505	16.867
ENSG00000130766	0	2.88901	0.000144619	6.96601	5.03098e-07	763.576	979.175	3924.9	8886.72	24.106	28.737	140.446	365.755
ENSG00000228742	0	7.22694	0.000146822	0.659242	5.19418e-07	0.930056	0	55.2592	119.757	0.029	0	1.977	4.929
ENSG00000233559	0	4.37607	0.00015514	3.2625	5.57992e-07	22.3214	28.7993	239.706	817.239	0.705	0.845	8.577	33.636
ENSG00000113555	0	-3.11241	0.000168175	4.74891	6.14791e-07	877.043	1938.49	183.7	140.82	27.688	56.892	6.573	5.796
ENSG00000215908	0	3.42413	0.000172346	5.91213	6.50364e-07	299.478	301.896	1102.94	5287.98	9.455	8.86	39.467	217.64
ENSG00000162772	0	3.15222	0.000172346	6.54022	6.45162e-07	618.487	485.615	2190.95	7526.06	19.526	14.252	78.4	309.754
ENSG00000105550	0	9.00973	0.000179504	0.222312	6.87958e-07	0	0	32.1101	95.6856	0	0	1.149	3.938
ENSG00000085514	0	6.25998	0.000203851	2.44828	7.93893e-07	0.930056	6.95154	76.1681	541.617	0.029	0.204	2.726	22.292
ENSG00000255363	0	8.8106	0.000203851	0.03526	8.17328e-07	0	0	34.3503	77.0299	0	0	1.229	3.17
ENSG00000188039	0	10.0892	0.000203851	1.25822	8.10284e-07	0	0	11.9479	257.569	0	0	0.428	10.601
ENSG00000249859	0	3.43155	0.000209893	4.82325	8.78678e-07	121.837	158.892	667.591	2336.77	3.846	4.663	23.889	96.176
ENSG00000186594	0	4.82425	0.000209893	4.15497	8.77343e-07	52.0832	18.8685	209.089	1780.11	1.644	0.554	7.482	73.265
ENSG00000087074	0	3.00683	0.000209893	6.84927	8.6895e-07	853.792	643.514	3085.56	8832.56	26.954	18.886	110.412	363.526
ENSG00000132837	0	4.78398	0.00021498	2.55944	9.1265e-07	15.811	7.94462	180.713	473.614	0.499	0.233	6.467	19.493
ENSG00000197989	0	4.23277	0.00025101	4.58347	1.08041e-06	41.8525	99.3078	346.49	2288.63	1.321	2.915	12.399	94.194
ENSG00000197748	0	5.44272	0.000259628	2.65278	1.13694e-06	10.2306	5.95847	91.1031	615.036	0.323	0.175	3.26	25.313
ENSG00000179148	0	9.40993	0.000259628	0.60249	1.14812e-06	0	0	17.9219	150.449	0	0	0.641	6.192
ENSG00000214212	0	6.27162	0.000266784	1.12215	1.19549e-06	0.930056	1.98616	54.5125	187.76	0.029	0.058	1.951	7.728
ENSG00000152117	0	3.9524	0.000275098	3.92933	1.26519e-06	51.1531	56.6054	305.419	1349.83	1.615	1.661	10.929	55.556
ENSG00000259405	0	8.62259	0.000275098	-0.139941	1.25658e-06	0	0	29.1231	68.6048	0	0	1.042	2.824
ENSG00000248187	0	8.44059	0.000277827	-0.307708	1.29412e-06	0	0	35.0971	51.1527	0	0	1.256	2.105
ENSG00000153012	0	-2.67827	0.000313489	6.42222	1.47872e-06	4445.67	4253.35	947.621	407.416	140.35	124.829	33.909	16.768
ENSG00000248599	0	9.63497	0.000392891	0.818451	1.87643e-06	0	0	11.9479	184.751	0	0	0.428	7.604
ENSG00000104415	0	-2.68118	0.000396627	7.92777	1.93858e-06	13879.2	10853.3	2476.96	1363.07	438.169	318.528	88.634	56.1
ENSG00000261644	0	7.62686	0.000396627	1.04228	1.94104e-06	0.930056	0	20.1622	210.027	0.029	0	0.721	8.644
ENSG00000080031	0	5.4777	0.000399354	1.45085	1.97793e-06	4.65028	1.98616	85.1291	218.452	0.147	0.058	3.046	8.991
ENSG00000049249	0	6.59374	0.000469822	0.0630698	2.52266e-06	0.930056	0	61.9799	51.1527	0.029	0	2.218	2.105
ENSG00000186056	0	5.97687	0.000469822	1.95933	2.51848e-06	2.79017	3.97231	45.5515	391.168	0.088	0.117	1.63	16.099
ENSG00000238193	0	8.49322	0.000469822	-0.259712	2.40244e-06	0	0	19.4154	69.8084	0	0	0.695	2.873
ENSG00000186193	0	-2.75473	0.000469822	5.2151	2.49306e-06	1760.6	2027.86	404.737	155.263	55.582	59.515	14.483	6.39
ENSG00000166900	0	3.96008	0.000469822	4.09508	2.47859e-06	93.9357	26.8131	424.152	1435.28	2.966	0.787	15.178	59.073
ENSG00000168209	0	2.60499	0.000469822	6.66588	2.36446e-06	1117.93	566.054	4022.72	6132.3	35.293	16.613	143.947	252.39
ENSG00000198417	0	3.62954	0.000469822	6.05542	2.46769e-06	195.312	386.307	982.718	6153.37	6.166	11.338	35.165	253.257
ENSG00000254413	0	6.41317	0.000469822	1.25807	2.54856e-06	0.930056	1.98616	35.8438	231.09	0.029	0.058	1.283	9.511
ENSG00000136235	0	3.52705	0.000470248	6.18106	2.5786e-06	594.306	87.3908	3264.03	4511.67	18.762	2.565	116.798	185.689
ENSG00000263574	0	8.48022	0.000492149	-0.27163	2.72771e-06	0	0	21.6556	66.7994	0	0	0.775	2.749
ENSG00000166866	0	9.33826	0.000497824	0.53392	2.79447e-06	0	0	12.6947	147.44	0	0	0.454	6.068
ENSG00000170689	0	2.32742	0.000497824	5.92527	2.81787e-06	679.871	504.483	2499.36	3401.35	21.464	14.806	89.436	139.991
ENSG00000257335	0	6.80677	0.000501522	2.49979	2.86837e-06	5.58034	0	39.5776	603	0.176	0	1.416	24.818
ENSG00000281348	0	8.95491	0.000542954	0.170378	3.13735e-06	0	0	15.6817	107.12	0	0	0.561	4.409
ENSG00000187229	0	8.50293	0.000548544	-0.250773	3.20199e-06	0	0	19.4154	70.4102	0	0	0.695	2.898
ENSG00000276148	0	6.62633	0.000548606	0.934864	3.2347e-06	0.930056	0.993078	29.8699	182.344	0.029	0.029	1.069	7.505
ENSG00000110203	0	7.08652	0.000620537	0.52527	3.69542e-06	0.930056	0	25.3894	132.997	0.029	0	0.909	5.474
ENSG00000234719	0	4.94961	0.000624507	2.42217	3.75588e-06	9.30056	9.93078	94.8368	500.694	0.294	0.291	3.394	20.607
ENSG00000155926	0	-4.14663	0.000632903	2.70444	3.84369e-06	243.675	471.712	13.4414	26.479	7.693	13.844	0.481	1.09
ENSG00000256646	0	8.96429	0.000633483	0.179176	3.92191e-06	0	0	13.4414	110.129	0	0	0.481	4.533
ENSG00000129195	0	-2.48733	0.000633483	6.69036	3.89606e-06	3585.37	6676.46	1061.87	763.078	113.19	195.944	37.998	31.406
ENSG00000235207	0	8.28035	0.000634033	-0.454488	4.04166e-06	0	0	21.6556	55.3653	0	0	0.775	2.279
ENSG00000250251	0	3.84232	0.000634033	3.76406	4.04317e-06	71.6143	31.7785	315.874	1153.04	2.261	0.933	11.303	47.456
ENSG00000128165	0	5.30814	0.000634033	1.27531	4.07486e-06	5.58034	0.993078	161.297	107.12	0.176	0.029	5.772	4.409
ENSG00000130487	0	8.31498	0.000634033	-0.423055	4.02876e-06	0	0	18.6687	60.1796	0	0	0.668	2.477
ENSG00000256083	0	6.57544	0.000647342	0.842717	4.19856e-06	1.86011	0	34.3503	164.29	0.059	0	1.229	6.762
ENSG00000184221	0	-2.60908	0.00064867	6.43236	4.24542e-06	2501.85	6178.93	734.798	683.64	78.984	181.342	26.294	28.137
ENSG00000132464	0	8.96818	0.000736987	0.182814	4.86689e-06	0	0	11.9479	111.934	0	0	0.428	4.607
ENSG00000150051	0	5.95349	0.000739048	0.788783	4.92408e-06	1.86011	0.993078	43.3113	146.838	0.059	0.029	1.55	6.043
ENSG00000134057	0	-2.25792	0.000776014	6.99025	5.30765e-06	6117.91	6215.67	1273.2	1290.85	193.143	182.42	45.56	53.128
ENSG00000112984	0	-2.3042	0.000776014	5.47546	5.24048e-06	2496.27	1843.15	398.016	474.215	78.808	54.094	14.242	19.518
ENSG00000169715	0	5.21108	0.000776014	9.0452	5.29831e-06	521.762	1104.3	2212.61	57405.9	16.472	32.41	79.175	2362.68
ENSG00000143199	0	6.52754	0.000783946	1.39829	5.40812e-06	0	2.97923	32.1101	262.985	0	0.087	1.149	10.824
ENSG00000255986	0	9.95978	0.000784623	1.13239	5.45905e-06	0	0	3.73373	242.524	0	0	0.134	9.982
ENSG00000232295	0	7.13748	0.000839878	0.573542	5.89301e-06	0.930056	0	20.1622	143.829	0.029	0	0.721	5.92
ENSG00000235643	0	6.22975	0.000878278	0.514857	6.21423e-06	1.86011	0	40.3243	116.147	0.059	0	1.443	4.78
ENSG00000111981	0	3.02258	0.000888587	3.96719	6.39196e-06	121.837	78.4531	679.539	936.997	3.846	2.302	24.316	38.564
ENSG00000272752	0	5.28704	0.000888587	1.6164	6.35054e-06	5.58034	2.97923	61.2332	278.632	0.176	0.087	2.191	11.468
ENSG00000145777	0	6.07145	0.000903248	0.930872	6.55826e-06	0.930056	1.98616	34.3503	176.326	0.029	0.058	1.229	7.257
ENSG00000226798	0	5.71791	0.000903248	0.976022	6.60394e-06	0.930056	2.97923	47.7918	169.105	0.029	0.087	1.71	6.96
ENSG00000138778	0	-2.62115	0.000904751	4.76322	6.66827e-06	1316.03	1418.11	287.497	155.263	41.547	41.619	10.288	6.39
ENSG00000179046	0	5.98286	0.000978121	0.32593	7.27893e-06	0.930056	0.993078	37.3373	98.6946	0.029	0.029	1.336	4.062
ENSG00000186472	0	7.87314	0.000978121	-0.819667	7.32438e-06	0	0	20.1622	37.9132	0	0	0.721	1.56
ENSG00000213937	0	8.59242	0.000994728	-0.168321	7.51091e-06	0	0	11.2012	84.2515	0	0	0.401	3.468
ENSG00000198156	0	5.93964	0.000994728	1.73866	7.56603e-06	0.930056	4.96539	39.5776	333.997	0.029	0.146	1.416	13.746
ENSG00000164611	0	-2.40911	0.00106134	6.64569	8.13528e-06	3226.37	6636.74	994.666	856.356	101.857	194.778	35.593	35.245
ENSG00000189410	0	5.34432	0.00107925	1.96035	8.33616e-06	5.58034	4.96539	50.032	383.344	0.176	0.146	1.79	15.777
ENSG00000254300	0	8.50821	0.00107934	-0.246139	8.40052e-06	0	0	11.2012	78.8353	0	0	0.401	3.245
ENSG00000163817	0	9.04102	0.00111482	0.251461	9.00532e-06	0	0	7.46746	122.766	0	0	0.267	5.053
ENSG00000156219	0	-2.85575	0.00111482	4.23023	8.96247e-06	616.627	1307.88	126.2	138.413	19.467	38.384	4.516	5.697
ENSG00000249279	0	8.30878	0.00111482	-0.428887	8.81692e-06	0	0	13.4414	64.994	0	0	0.481	2.675
ENSG00000256304	0	8.20825	0.00111482	-0.520168	8.9773e-06	0	0	14.1882	58.976	0	0	0.508	2.427
ENSG00000013364	0	3.29059	0.00111482	4.61275	8.92148e-06	130.208	135.059	442.074	2129.15	4.111	3.964	15.819	87.631
ENSG00000240591	0	8.73372	0.00113059	-0.0370575	9.19935e-06	0	0	8.96096	96.2874	0	0	0.321	3.963
ENSG00000167774	0	8.39002	0.00115688	-0.354721	9.4815e-06	0	0	11.9479	71.012	0	0	0.428	2.923
ENSG00000262823	0	8.29519	0.00120596	-0.441297	9.95483e-06	0	0	12.6947	64.994	0	0	0.454	2.675
ENSG00000053108	0	8.51354	0.00125277	-0.241268	1.05295e-05	0	0	9.7077	80.6407	0	0	0.347	3.319
ENSG00000110619	0	2.56578	0.00125277	7.76166	1.04718e-05	2029.38	1651.49	6484.75	15112.3	64.068	48.469	232.047	621.984
ENSG00000260269	0	8.3149	0.00125277	-0.423367	1.05628e-05	0	0	11.9479	66.7994	0	0	0.428	2.749
ENSG00000230927	0	8.80256	0.00134115	0.0272092	1.13871e-05	0	0	7.46746	102.907	0	0	0.267	4.235
ENSG00000189001	0	7.28564	0.00135558	0.790197	1.15896e-05	0	0.993078	11.2012	180.539	0	0.029	0.401	7.431
ENSG00000128655	0	5.03248	0.00137023	0.843077	1.18764e-05	2.79017	2.97923	73.1811	122.165	0.088	0.087	2.619	5.028
ENSG00000235448	0	5.72419	0.00137023	0.572365	1.18749e-05	1.86011	0.993078	38.8308	123.368	0.059	0.029	1.39	5.078
ENSG00000185485	0	3.82284	0.00157198	4.02369	1.37177e-05	57.6635	67.5293	220.29	1535.78	1.82	1.982	7.883	63.209
ENSG00000039987	0	7.08003	0.00169928	1.4149	1.49288e-05	0	1.98616	10.4544	288.862	0	0.058	0.374	11.889
ENSG00000070886	0	9.1258	0.00170667	0.331653	1.55975e-05	0	0	4.48048	133.599	0	0	0.16	5.499
ENSG00000206820	0	5.95092	0.00170667	0.75551	1.53045e-05	2.79017	0	35.0971	150.449	0.088	0	1.256	6.192
ENSG00000250673	0	6.2362	0.00170667	1.08822	1.52747e-05	0.930056	1.98616	18.6687	217.248	0.029	0.058	0.668	8.941
ENSG00000235213	0	5.90063	0.00170667	1.12677	1.51562e-05	1.86011	1.98616	23.8959	217.85	0.059	0.058	0.855	8.966
ENSG00000185022	0	2.91878	0.00170667	5.05637	1.55307e-05	206.472	248.269	701.942	2706.28	6.518	7.286	25.118	111.384
ENSG00000185437	0	2.63524	0.00170667	5.55473	1.54031e-05	244.605	517.393	1402.39	3302.06	7.722	15.185	50.182	135.904
ENSG00000111371	0	2.4334	0.00171966	7.30206	1.58176e-05	2018.22	879.867	8559.95	6985.65	63.715	25.823	306.305	287.512
ENSG00000206561	0	5.82299	0.00174432	1.076	1.61473e-05	0.930056	2.97923	28.3764	204.611	0.029	0.087	1.015	8.421
ENSG00000173209	0	3.88625	0.00183095	3.68445	1.72658e-05	63.2438	31.7785	199.381	1191.56	1.997	0.933	7.135	49.041
ENSG00000223773	0	3.8506	0.00183095	3.26754	1.73811e-05	29.7618	42.7023	180.713	858.161	0.94	1.253	6.467	35.32
ENSG00000261456	0	8.50496	0.00183095	-0.249272	1.72914e-05	0	0	6.72072	83.0479	0	0	0.24	3.418
ENSG00000121075	0	6.11406	0.00183095	0.405773	1.72423e-05	1.86011	0	26.8829	117.35	0.059	0	0.962	4.83
ENSG00000144214	0	5.42085	0.00200169	0.95614	1.91199e-05	2.79017	1.98616	35.8438	176.928	0.088	0.058	1.283	7.282
ENSG00000175274	0	-2.52114	0.00200704	7.77952	1.92894e-05	6290.9	15610.2	1713.78	2086.43	198.604	458.134	61.325	85.872
ENSG00000164344	0	5.35421	0.00205568	1.36111	1.98781e-05	2.79017	3.97231	35.0971	248.542	0.088	0.117	1.256	10.229
ENSG00000088826	0	2.45597	0.00206456	5.50022	2.00857e-05	345.051	471.712	1278.43	3169.06	10.893	13.844	45.747	130.43
ENSG00000205534	0	4.91564	0.00211067	2.72761	2.06587e-05	6.51039	17.8754	67.2072	669.197	0.206	0.525	2.405	27.542
ENSG00000274213	0	5.04364	0.00213821	2.39293	2.11804e-05	3.72023	13.9031	64.2202	519.952	0.117	0.408	2.298	21.4
ENSG00000265728	0	8.42556	0.00213821	-0.322318	2.1163e-05	0	0	6.72072	78.2335	0	0	0.24	3.22
ENSG00000186265	0	8.40501	0.00221096	-0.341172	2.21617e-05	0	0	6.72072	77.0299	0	0	0.24	3.17
ENSG00000100068	0	4.29741	0.00221096	2.17716	2.21356e-05	11.1607	13.9031	109.025	383.946	0.352	0.408	3.901	15.802
ENSG00000143110	0	4.96757	0.00237302	2.50049	2.4066e-05	11.1607	8.9377	48.5385	580.132	0.352	0.262	1.737	23.877
ENSG00000217027	0	6.21274	0.00237302	-0.28828	2.40289e-05	0.930056	0	17.1752	69.2066	0.029	0	0.615	2.848
ENSG00000242349	0	5.30658	0.00244194	1.90533	2.51777e-05	7.44045	2.97923	37.3373	379.132	0.235	0.087	1.336	15.604
ENSG00000203446	0	8.41303	0.00244194	-0.333842	2.51969e-05	0	0	5.97397	78.2335	0	0	0.214	3.22
ENSG00000197540	0	8.33068	0.00244194	-0.40917	2.49868e-05	0	0	6.72072	72.8173	0	0	0.24	2.997
ENSG00000085117	0	-2.86553	0.0024724	8.48596	2.5657e-05	10452	26450.6	3594.09	1468.98	329.97	776.284	128.609	60.46
ENSG00000121769	0	-3.36658	0.00252295	6.10086	2.63304e-05	761.716	6541.4	279.283	426.674	24.047	191.98	9.994	17.561
ENSG00000255690	0	-2.69497	0.002596	8.33995	2.72458e-05	18007.7	14942.8	3827.07	1249.33	568.506	438.549	136.946	51.419
ENSG00000184368	0	6.44282	0.00268321	0.802104	2.83193e-05	0	1.98616	14.9349	177.53	0	0.058	0.534	7.307
ENSG00000177459	0	6.34645	0.00278784	0.668037	2.95879e-05	0.930056	0.993078	12.6947	161.883	0.029	0.029	0.454	6.663
ENSG00000263884	0	6.35556	0.00288885	0.719075	3.08303e-05	0	1.98616	15.6817	165.494	0	0.058	0.561	6.811
ENSG00000078114	0	4.27895	0.00289558	1.82334	3.10729e-05	15.811	3.97231	160.55	224.47	0.499	0.117	5.745	9.239
ENSG00000236423	0	5.49226	0.00300015	-0.126926	3.23947e-05	0.930056	0.993078	23.8959	72.8173	0.029	0.029	0.855	2.997
ENSG00000229739	0	8.20288	0.00300015	-0.525379	3.33615e-05	0	0	5.97397	66.7994	0	0	0.214	2.749
ENSG00000234584	0	6.29949	0.00300015	-0.209327	3.2567e-05	0.930056	0	13.4414	78.2335	0.029	0	0.481	3.22
ENSG00000168026	0	4.02657	0.00300015	2.63989	3.34891e-05	16.741	24.8269	126.2	548.838	0.529	0.729	4.516	22.589
ENSG00000185432	0	-2.38416	0.00300015	5.54045	3.27413e-05	1578.31	2991.15	589.93	284.048	49.827	87.785	21.11	11.691
ENSG00000211892	0	8.58124	0.00300015	-0.178904	3.36101e-05	0	0	3.73373	90.8712	0	0	0.134	3.74
ENSG00000261812	0	8.58124	0.00300015	-0.178904	3.35064e-05	0	0	3.73373	90.8712	0	0	0.134	3.74
ENSG00000104957	0	2.63033	0.00300015	6.30158	3.33494e-05	608.257	677.279	1648.07	6237.02	19.203	19.877	58.974	256.7
ENSG00000180747	0	3.77231	0.00300686	3.29581	3.38626e-05	51.1531	26.8131	173.992	881.631	1.615	0.787	6.226	36.286
ENSG00000277481	0	5.96891	0.00304127	1.21547	3.44295e-05	0.930056	2.97923	15.6817	241.922	0.029	0.087	0.561	9.957
ENSG00000257761	0	8.24717	0.00325301	-0.485255	3.70183e-05	0	0	5.22722	69.8084	0	0	0.187	2.873
ENSG00000168003	0	2.51155	0.00341578	8.82855	3.9072e-05	3422.61	4530.42	15265.7	29761.8	108.052	132.961	546.261	1224.92
ENSG00000217258	0	6.31417	0.00343605	-0.195972	3.95065e-05	0.930056	0	11.9479	80.6407	0.029	0	0.428	3.319
ENSG00000136826	0	2.96556	0.00347237	3.34617	4.01288e-05	68.8242	65.5431	416.684	627.072	2.173	1.924	14.91	25.809
ENSG00000183570	0	8.14895	0.00357359	-0.574186	4.15092e-05	0	0	4.48048	65.5958	0	0	0.16	2.7
ENSG00000178789	0	8.44694	0.00358262	-0.3028	4.18254e-05	0	0	3.73373	82.4461	0	0	0.134	3.393
ENSG00000143198	0	-2.08929	0.00375372	6.66184	4.40443e-05	3693.25	5909.81	1258.27	990.557	116.596	173.443	45.025	40.769
ENSG00000183604	0	4.8415	0.00376611	1.48134	4.44116e-05	5.58034	4.96539	41.071	264.79	0.176	0.146	1.47	10.898
ENSG00000167767	0	4.08446	0.00378626	1.95802	4.48725e-05	15.811	8.9377	112.012	307.518	0.499	0.262	4.008	12.657
ENSG00000077150	0	2.19138	0.00383932	5.11378	4.57278e-05	373.883	354.529	1257.52	2045.51	11.804	10.405	44.998	84.188
ENSG00000104859	0	2.55059	0.00385973	6.05184	4.61984e-05	536.642	596.84	1365.8	5212.76	16.942	17.516	48.873	214.544
ENSG00000165072	0	-2.18034	0.00390562	7.63916	4.69909e-05	10803.5	8370.65	2631.53	1579.72	341.069	245.665	94.165	65.017
ENSG00000259462	0	5.96796	0.00390562	-0.438075	4.72082e-05	0	0.993078	14.9349	61.985	0	0.029	0.534	2.551
ENSG00000224655	0	6.29735	0.00398752	0.663881	4.86684e-05	0	1.98616	12.6947	161.281	0	0.058	0.454	6.638
ENSG00000131480	0	5.29677	0.00398752	1.44313	4.85308e-05	6.51039	0.993078	34.3503	265.994	0.206	0.029	1.229	10.948
ENSG00000204947	0	3.00896	0.00404072	4.17338	4.9556e-05	160.9	72.4947	454.022	1405.19	5.08	2.128	16.246	57.834
ENSG00000166407	0	-3.23776	0.00405163	3.63473	4.99287e-05	267.856	1038.76	65.7137	72.2155	8.456	30.486	2.351	2.972
ENSG00000275131	0	4.92298	0.00408497	1.95489	5.05804e-05	12.0907	1.98616	58.2462	370.105	0.382	0.058	2.084	15.233
ENSG00000256271	0	8.62238	0.0041367	-0.140827	5.16798e-05	0	0	2.24024	95.0838	0	0	0.08	3.913
ENSG00000159314	0	4.47772	0.0041367	1.66237	5.17088e-05	7.44045	7.94462	57.4995	287.057	0.235	0.233	2.058	11.815
ENSG00000184260	0	-4.22532	0.00414592	1.1889	5.20684e-05	89.2854	156.906	7.46746	5.41617	2.819	4.605	0.267	0.223
ENSG00000198937	0	-2.39987	0.00421565	5.56816	5.36899e-05	1186.75	3474.78	491.359	389.964	37.466	101.979	17.583	16.05
ENSG00000204347	0	-3.62559	0.00421565	5.13065	5.34326e-05	388.764	3390.37	70.9409	233.497	12.273	99.502	2.539	9.61
ENSG00000124103	0	5.9346	0.00421565	0.770506	5.35784e-05	1.86011	0.993078	12.6947	174.521	0.059	0.029	0.454	7.183
ENSG00000277149	0	3.81163	0.00424513	3.22849	5.44752e-05	31.6219	40.7162	132.921	875.613	0.998	1.195	4.756	36.038
ENSG00000140961	0	3.2444	0.00424513	3.68312	5.45659e-05	61.3837	81.4324	265.842	1077.22	1.938	2.39	9.513	44.335
ENSG00000214765	0	2.7734	0.00425261	4.76557	5.49128e-05	205.542	200.602	563.793	2186.93	6.489	5.887	20.174	90.008
ENSG00000231752	0	6.22284	0.00432484	-0.279426	5.61005e-05	0.930056	0	10.4544	76.4281	0.029	0	0.374	3.146
ENSG00000281404	0	5.94736	0.00435857	-0.527747	5.67951e-05	0.930056	0	13.4414	58.3742	0.029	0	0.481	2.403
ENSG00000113739	0	3.61614	0.00440345	5.4656	5.76395e-05	368.302	23.8339	2037.12	2718.92	11.627	0.699	72.895	111.904
ENSG00000230873	0	6.1324	0.00444466	-0.361479	5.8441e-05	0.930056	0	11.2012	70.4102	0.029	0	0.401	2.898
ENSG00000188487	0	5.61696	0.00447857	0.0279714	5.91509e-05	0	1.98616	20.1622	88.464	0	0.058	0.721	3.641
ENSG00000171462	0	7.24805	0.00448037	-1.35665	5.98207e-05	0	0	10.4544	27.0808	0	0	0.374	1.115
ENSG00000197355	0	2.59467	0.00448037	5.03629	5.96564e-05	296.688	249.263	744.506	2521.53	9.366	7.315	26.641	103.78
ENSG00000256100	0	6.2483	0.00448037	-0.183643	5.99672e-05	0	0.993078	9.7077	83.6497	0	0.029	0.347	3.443
ENSG00000115902	0	1.97223	0.00461176	6.63824	6.22246e-05	1262.09	1111.25	3987.63	5260.9	39.844	32.614	142.691	216.525
ENSG00000173805	0	3.37319	0.00461176	3.03953	6.24109e-05	61.3837	22.8408	328.568	538.006	1.938	0.67	11.757	22.143
ENSG00000100292	0	2.43552	0.00461176	5.59504	6.25416e-05	392.484	490.58	1138.79	3597.54	12.391	14.398	40.75	148.066
ENSG00000187726	0	5.96269	0.00465327	0.857276	6.33788e-05	0	2.97923	16.4284	182.946	0	0.087	0.588	7.53
ENSG00000172967	0	6.06478	0.00472415	-0.350756	6.46229e-05	0	0.993078	11.2012	71.012	0	0.029	0.401	2.923
ENSG00000214783	0	3.81075	0.0048656	2.90077	6.68446e-05	29.7618	27.8062	128.44	674.012	0.94	0.816	4.596	27.741
ENSG00000105281	0	2.14105	0.00488908	8.11031	6.74554e-05	2627.41	3360.57	11648.5	14613.4	82.948	98.628	416.824	601.451
ENSG00000241057	0	5.45372	0.00489844	-0.162126	6.79174e-05	0.930056	0.993078	16.4284	77.6317	0.029	0.029	0.588	3.195
ENSG00000268400	0	6.16217	0.00489844	-0.262316	6.81622e-05	0	0.993078	9.7077	78.2335	0	0.029	0.347	3.22
ENSG00000115523	0	6.81446	0.00500437	0.342709	7.05215e-05	0	0.993078	5.22722	132.997	0	0.029	0.187	5.474
ENSG00000259404	0	5.03834	0.00500437	0.86433	7.03678e-05	1.86011	3.97231	29.8699	167.901	0.059	0.117	1.069	6.91
ENSG00000213859	0	2.53162	0.00500437	4.78274	7.04728e-05	256.696	218.477	707.169	2015.42	8.104	6.412	25.305	82.949
ENSG00000186907	0	-2.33051	0.00509256	6.77771	7.20646e-05	2779.94	7925.75	1161.94	961.67	87.763	232.608	41.578	39.58
ENSG00000125851	0	-2.05593	0.00526567	5.78917	7.48247e-05	1884.29	3332.77	560.06	688.455	59.487	97.811	20.041	28.335
ENSG00000143125	0	6.01746	0.00527935	0.399959	7.53303e-05	0	1.98616	12.6947	130.59	0	0.058	0.454	5.375
ENSG00000085563	0	5.53747	0.0054082	-0.0449165	7.74877e-05	0	1.98616	17.9219	84.8533	0	0.058	0.641	3.492
ENSG00000272654	0	4.10616	0.00540861	2.29365	7.81315e-05	13.0208	17.8754	84.3823	446.533	0.411	0.525	3.019	18.378
ENSG00000157456	0	-2.07523	0.00540861	5.22554	7.78153e-05	1556.91	1983.18	524.963	312.332	49.152	58.203	18.785	12.855
ENSG00000140105	0	2.27484	0.00543881	8.6314	7.88885e-05	3672.79	4292.08	14902.1	23384	115.95	125.966	533.248	962.426
ENSG00000155368	0	-2.91243	0.00558738	9.90463	8.23374e-05	20505	78459.1	7527.2	5601.52	647.343	2302.65	269.349	230.544
ENSG00000113108	0	3.77799	0.00558738	2.77529	8.23612e-05	39.0624	14.8962	153.083	581.335	1.233	0.437	5.478	23.926
ENSG00000218016	0	8.48007	0.00558738	-0.272409	8.13919e-05	0	0	1.49349	86.6587	0	0	0.053	3.567
ENSG00000248124	0	3.18507	0.00558738	3.9687	8.2178e-05	84.6351	96.3285	271.816	1359.46	2.672	2.827	9.727	55.952
ENSG00000127957	0	3.01684	0.00561277	4.45591	8.30663e-05	119.047	162.865	355.451	1905.89	3.758	4.78	12.719	78.442
ENSG00000117399	0	-2.05464	0.00573503	6.94866	8.5309e-05	4899.54	6767.82	1068.59	1721.74	154.679	198.625	38.238	70.862
ENSG00000087250	0	-2.79611	0.00573503	4.34122	8.5552e-05	436.196	1629.64	168.018	128.784	13.771	47.827	6.012	5.3
ENSG00000272256	0	5.31424	0.00575799	1.14026	8.6234e-05	0.930056	4.96539	22.4024	219.656	0.029	0.146	0.802	9.04
ENSG00000101938	0	-1.94306	0.00584813	6.69872	8.79289e-05	4296.86	5365.6	1395.67	1106.7	135.652	157.472	49.942	45.549
ENSG00000245526	0	2.22686	0.00590046	6.51607	8.90635e-05	1174.66	717.002	2649.46	6119.67	37.084	21.043	94.807	251.87
ENSG00000237927	0	6.19574	0.00592032	0.52543	8.99154e-05	0.930056	0.993078	6.72072	150.449	0.029	0.029	0.24	6.192
ENSG00000105664	0	8.23687	0.00592032	-0.494756	9.00615e-05	0	0	2.24024	72.2155	0	0	0.08	2.972
ENSG00000173295	0	3.7926	0.00592886	2.44928	9.07225e-05	19.5312	22.8408	113.505	471.206	0.617	0.67	4.062	19.394
ENSG00000277595	0	5.98191	0.00592886	-0.497081	9.08906e-05	0.930056	0	9.7077	63.7904	0.029	0	0.347	2.625
ENSG00000163263	0	6.1378	0.00596767	-0.284504	9.18374e-05	0	0.993078	8.21421	78.2335	0	0.029	0.294	3.22
ENSG00000164972	0	4.9391	0.00599427	0.225658	9.26002e-05	1.86011	1.98616	26.1361	98.0928	0.059	0.058	0.935	4.037
ENSG00000175063	0	-2.05683	0.00610071	6.41213	9.46041e-05	2714.83	5321.9	972.264	952.042	85.708	156.189	34.791	39.184
ENSG00000172183	0	3.28483	0.00610123	2.55385	9.4972e-05	34.4121	28.7993	240.452	373.114	1.086	0.845	8.604	15.356
ENSG00000103257	0	2.24354	0.00622425	9.16051	9.72538e-05	6348.56	5364.61	31464.2	23727.6	200.425	157.443	1125.9	976.569
ENSG00000102683	0	4.56938	0.00624997	0.76051	9.80242e-05	6.51039	0.993078	66.4604	115.545	0.206	0.029	2.378	4.756
ENSG00000128310	0	5.04109	0.00625601	1.81259	9.84878e-05	3.72023	7.94462	23.8959	364.087	0.117	0.233	0.855	14.985
ENSG00000140107	0	5.48871	0.00640613	-0.0894505	0.000101576	0	1.98616	15.6817	83.6497	0	0.058	0.561	3.443
ENSG00000109063	0	4.81857	0.00640613	1.45964	0.000101607	5.58034	4.96539	27.6296	273.215	0.176	0.146	0.989	11.245
ENSG00000108515	0	3.60635	0.00643888	2.81146	0.000102506	27.9017	33.7646	138.148	608.416	0.881	0.991	4.943	25.041
ENSG00000120437	0	-2.1625	0.00646974	7.63047	0.000103379	6945.66	12028.2	2659.91	1568.88	219.275	353.007	95.181	64.571
ENSG00000164690	0	5.17932	0.00655619	0.469937	0.000105146	0.930056	2.97923	20.9089	128.183	0.029	0.087	0.748	5.276
ENSG00000105641	0	8.66239	0.00660887	-0.103728	0.000106381	0	0	0.746746	99.2964	0	0	0.027	4.087
ENSG00000214900	0	4.78974	0.00666871	-0.284484	0.000107737	1.86011	0.993078	24.6426	60.1796	0.059	0.029	0.882	2.477
ENSG00000185527	0	5.16211	0.00669219	1.36547	0.000108511	2.79017	4.96539	17.9219	265.392	0.088	0.146	0.641	10.923
ENSG00000163827	0	5.15762	0.0067852	-0.428236	0.00011042	0.930056	0.993078	16.4284	60.1796	0.029	0.029	0.588	2.477
ENSG00000169908	0	-1.90474	0.00682023	5.48574	0.000111392	1852.67	2289.04	590.676	510.323	58.489	67.18	21.136	21.004
ENSG00000150054	0	4.58894	0.00695875	-0.0912894	0.000114475	1.86011	1.98616	31.3633	66.1976	0.059	0.058	1.122	2.725
ENSG00000077238	0	5.3156	0.00695875	0.221386	0.000114337	0.930056	1.98616	15.6817	108.925	0.029	0.058	0.561	4.483
ENSG00000131153	0	-2.22502	0.00708934	6.14628	0.000117041	2309.33	4519.5	1026.03	433.293	72.906	132.64	36.715	17.833
ENSG00000088827	0	6.05286	0.00723152	-0.361568	0.00011986	0	0.993078	7.46746	74.0209	0	0.029	0.267	3.047
ENSG00000153879	0	2.00973	0.00723152	7.56326	0.000120241	2257.25	2156.96	6886.49	10760.7	71.261	63.303	246.423	442.884
ENSG00000161011	0	2.37267	0.00724249	8.80842	0.000121278	4639.12	3878.96	13551.2	30174.1	146.457	113.841	484.909	1241.89
ENSG00000105668	0	8.26883	0.00724249	-0.465767	0.000121106	0	0	1.49349	74.6227	0	0	0.053	3.071
ENSG00000006606	0	5.29566	0.0072549	0.173406	0.000122759	1.86011	0.993078	14.9349	105.314	0.059	0.029	0.534	4.334
ENSG00000029993	0	-2.09556	0.0072549	7.21559	0.000122769	5143.21	8964.51	2084.17	1209.61	162.372	263.094	74.579	49.785
ENSG00000270058	0	5.15378	0.0072549	0.468923	0.000122152	0	3.97231	29.8699	119.156	0	0.117	1.069	4.904
ENSG00000197181	0	6.13374	0.00736181	0.423555	0.000125109	1.86011	0	7.46746	138.413	0.059	0	0.267	5.697
ENSG00000111181	0	7.55812	0.00736181	-1.09523	0.000125446	0	0	3.73373	42.7275	0	0	0.134	1.759
ENSG00000205822	0	2.84424	0.00738854	3.35026	0.000126337	96.7259	48.6608	419.671	616.841	3.054	1.428	15.017	25.388
ENSG00000108932	0	4.40152	0.00746754	0.796132	0.000128128	4.65028	3.97231	44.058	141.422	0.147	0.117	1.577	5.821
ENSG00000144410	0	5.5253	0.00748707	-0.13922	0.000128905	1.86011	0	12.6947	83.0479	0.059	0	0.454	3.418
ENSG00000271522	0	5.37244	0.00768744	-0.23586	0.000133128	0.930056	0.993078	11.2012	77.6317	0.029	0.029	0.401	3.195
ENSG00000179141	0	5.53664	0.00768744	0.757583	0.000133714	2.79017	0.993078	11.2012	173.317	0.088	0.029	0.401	7.133
ENSG00000137817	0	2.16399	0.00768744	5.8578	0.000133566	683.591	557.117	1505.44	4003.15	21.581	16.35	53.87	164.759
ENSG00000124602	0	4.65306	0.0077018	0.850229	0.000134418	5.58034	1.98616	35.8438	158.272	0.176	0.058	1.283	6.514
ENSG00000163354	0	5.36595	0.00799757	0.620866	0.000140052	1.86011	1.98616	12.6947	154.06	0.059	0.058	0.454	6.341
ENSG00000114646	0	-1.954	0.00832721	7.21459	0.000146315	5342.24	8488.83	1944.53	1612.21	168.655	249.134	69.582	66.355
ENSG00000165349	0	2.75634	0.00837289	3.50492	0.000148599	53.0132	117.183	669.085	479.632	1.674	3.439	23.942	19.74
ENSG00000246985	0	3.58388	0.00837289	2.98558	0.000147768	39.9924	30.7854	129.934	711.925	1.263	0.904	4.649	29.301
ENSG00000088808	0	2.2265	0.00837289	4.97378	0.000148182	345.051	302.889	914.764	2091.84	10.893	8.889	32.733	86.095
ENSG00000095752	0	4.13732	0.0087363	1.8075	0.000155564	19.5312	1.98616	223.277	156.467	0.617	0.058	7.99	6.44
ENSG00000178623	0	4.69992	0.00883234	1.06144	0.000157795	5.58034	2.97923	26.1361	199.796	0.176	0.087	0.935	8.223
ENSG00000021488	0	4.78823	0.0092149	0.599401	0.000165173	3.72023	1.98616	24.6426	137.811	0.117	0.058	0.882	5.672
ENSG00000205853	0	4.81479	0.00924837	0.824636	0.000166318	4.65028	1.98616	23.8959	167.299	0.147	0.058	0.855	6.886
ENSG00000090932	0	-3.64943	0.00933334	7.91242	0.000168396	2121.46	23935.2	392.042	1672.99	66.975	702.459	14.029	68.856
ENSG00000122735	0	5.14217	0.00935651	-0.483113	0.000169366	1.86011	0	15.6817	57.7724	0.059	0	0.561	2.378
ENSG00000147145	0	-2.28103	0.00965662	4.48028	0.000175368	680.801	1480.68	220.29	222.665	21.493	43.456	7.883	9.164
ENSG00000134539	0	6.21525	0.00975158	-0.286749	0.000177667	0.930056	0	4.48048	81.8443	0.029	0	0.16	3.369

## Sheet: Sup Table 5
Genes	913-CTL	913-OGM	FDR	AveExpr	P value	913-CTL1	913-CTL2	913-OGM1	913-OGM2	913-CTL1 CPM	913-CTL2 CPM	913-OGM1 CPM	913-OGM2 CPM
ENSG00000125144	0	2.81836	2.01167e-244	5.96314	2.37226e-248	546.688	490.037	3691.64	3617.47	16.678	14.784	107.689	107.18
ENSG00000130513	0	3.2932	2.4488e-209	5.19259	4.3316e-213	231.538	221.114	2360.58	2075.98	7.063	6.671	68.861	61.508
ENSG00000198417	0	2.53912	2.16094e-140	4.66402	5.09655e-144	257.265	240.039	1429.98	1459.6	7.848	7.242	41.714	43.246
ENSG00000072274	0	2.89307	4.36425e-104	9.24229	1.28663e-107	4197.71	5430.25	38466.4	32999.8	128.058	163.825	1122.11	977.737
ENSG00000169715	0	2.16279	8.5997e-86	5.26069	3.04235e-89	531.681	404.38	2099.36	2090.36	16.22	12.2	61.241	61.934
ENSG00000090339	0	2.2587	5.02691e-74	4.13402	2.07479e-77	206.884	198.206	1035.27	902.983	6.311	5.98	30.2	26.754
ENSG00000070669	0	1.88166	1.35077e-68	7.65898	6.37154e-72	2971.41	2806.76	11323.7	9956.05	90.648	84.677	330.324	294.983
ENSG00000140961	0	1.78371	1.36848e-68	4.35403	7.26197e-72	299.07	315.735	1067.92	1047.95	9.124	9.525	31.153	31.049
ENSG00000118257	0	1.54679	2.53588e-68	7.13808	1.49521e-71	2290.73	2519.91	7366.95	6678.31	69.883	76.023	214.902	197.869
ENSG00000100889	0	1.79823	5.82172e-64	4.66253	3.77588e-67	406.264	349.6	1376.2	1251.56	12.394	10.547	40.145	37.082
ENSG00000112146	0	-1.53937	6.02063e-62	4.90573	4.25988e-65	1453.55	1528.88	491.706	533.38	44.343	46.125	14.344	15.803
ENSG00000176046	0	3.4522	2.37902e-60	3.00456	1.82354e-63	49.3091	39.8404	541.645	435.999	1.504	1.202	15.8	12.918
ENSG00000087086	0	1.19577	1.37864e-53	10.0874	1.13803e-56	22954.5	21339.5	53063	48335.1	700.267	643.791	1547.91	1432.1
ENSG00000151012	0	2.79186	6.61698e-52	3.32248	5.85228e-55	65.3882	102.589	555.09	608.628	1.995	3.095	16.193	18.033
ENSG00000101255	0	1.20714	1.83993e-50	6.1833	1.73579e-53	1477.13	1463.14	3570.63	3213.56	45.062	44.141	104.159	95.213
ENSG00000129521	0	-1.34984	1.46151e-43	5.22247	1.55113e-46	1834.08	1752.98	764.45	641.826	55.952	52.886	22.3	19.016
ENSG00000159167	0	-1.68509	1.30228e-42	4.4541	1.45892e-45	1125.53	1108.56	397.591	296.568	34.336	33.444	11.598	8.787
ENSG00000124160	0	-1.32986	2.99706e-42	5.04399	3.53427e-45	1551.09	1605.57	576.219	678.344	47.319	48.438	16.809	20.098
ENSG00000006652	0	1.1981	6.31247e-40	6.32715	7.81615e-43	1701.16	1561.74	4009.52	3472.5	51.897	47.116	116.962	102.885
ENSG00000134333	0	-1.12992	3.14598e-39	10.1123	4.08087e-42	49965.1	51829.4	25127.9	21355.1	1524.28	1563.64	733.01	632.721
ENSG00000175197	0	2.33776	1.15129e-37	3.6358	1.5613e-40	136.136	137.449	806.706	576.537	4.153	4.147	23.533	17.082
ENSG00000128683	0	1.24296	3.91827e-37	5.41636	5.54472e-40	828.607	868.521	2167.54	1846.91	25.278	26.202	63.23	54.721
ENSG00000185950	0	0.964112	2.03011e-36	5.95801	2.9925e-39	1422.46	1397.4	2812.91	2684.6	43.395	42.158	82.056	79.541
ENSG00000103257	0	1.21252	2.37389e-36	8.64654	3.63922e-39	7800.49	8383.42	19085.3	18391.6	237.968	252.919	556.74	544.918
ENSG00000153822	0	-1.19112	6.74362e-36	4.52323	1.07357e-38	1077.3	1059.76	464.816	470.304	32.865	31.972	13.559	13.934
ENSG00000117318	0	-1.06533	2.11406e-35	6.84334	3.4902e-38	5380.05	5024.87	2321.2	2646.98	164.128	151.595	67.712	78.426
ENSG00000115457	0	-0.94696	1.1354e-34	10.5197	1.94142e-37	66816	62694.9	35835	31303.4	2038.34	1891.44	1045.35	927.475
ENSG00000106772	0	1.12308	7.31389e-34	5.56894	1.29373e-36	940.089	1058.76	2291.43	2059.38	28.679	31.942	66.844	61.016
ENSG00000137193	0	1.27905	2.26515e-33	4.85368	4.14031e-36	571.342	556.77	1484.72	1251.56	17.43	16.797	43.311	37.082
ENSG00000142408	0	-1.12868	1.82039e-32	4.73892	3.43469e-35	1187.71	1261.95	541.645	577.644	36.233	38.072	15.8	17.115
ENSG00000087074	0	1.10312	2.07322e-31	4.85391	4.03398e-34	647.45	580.674	1332.03	1304.68	19.752	17.518	38.857	38.656
ENSG00000112902	0	1.04361	2.29294e-31	5.64385	4.5967e-34	1020.48	1165.33	2182.91	2319.43	31.132	35.157	63.678	68.721
ENSG00000173114	0	-1.22283	8.7245e-31	5.59099	1.80046e-33	2396.85	2118.51	873.931	1059.01	73.12	63.913	25.494	31.377
ENSG00000108448	0	0.962975	1.10156e-30	5.20758	2.33822e-33	839.327	836.649	1632.62	1632.23	25.605	25.241	47.625	48.361
ENSG00000128965	0	2.51825	1.44548e-30	2.41509	3.15346e-33	60.0285	44.8205	301.554	299.888	1.831	1.352	8.797	8.885
ENSG00000168672	0	0.902691	3.91567e-30	6.72419	8.77333e-33	2332.53	2601.58	4596.3	4621.15	71.158	78.487	134.079	136.918
ENSG00000128191	0	-1.44533	2.11249e-29	4.54489	4.85773e-32	1151.26	1130.47	353.414	483.583	35.121	34.105	10.309	14.328
ENSG00000049246	0	0.951153	3.03198e-29	5.24067	7.1509e-32	859.693	864.537	1703.69	1627.8	26.226	26.082	49.698	48.229
ENSG00000127920	0	-1.06847	8.0004e-29	4.95642	1.93406e-31	1484.63	1326.69	679.938	659.532	45.291	40.025	19.835	19.541
ENSG00000186868	0	1.14957	1.51506e-28	4.45498	3.75191e-31	438.422	472.109	1058.32	960.526	13.375	14.243	30.872	28.459
ENSG00000130517	0	0.879974	2.05435e-28	5.72848	5.20856e-31	1283.11	1215.13	2332.72	2261.88	39.144	36.659	68.048	67.016
ENSG00000122566	0	-0.603221	2.53273e-28	10.7797	6.57077e-31	71429.6	70608.2	47092.4	46341	2179.09	2130.17	1373.74	1373.02
ENSG00000110911	0	0.899526	3.16766e-28	6.02135	8.40475e-31	1457.83	1576.68	2936.79	2720.02	44.474	47.567	85.67	80.59
ENSG00000065060	0	0.871226	5.03275e-28	5.83592	1.36501e-30	1309.91	1392.42	2537.28	2402.42	39.961	42.008	74.015	71.18
ENSG00000187193	0	1.18368	1.74423e-27	6.15019	4.83366e-30	1637.92	1267.92	3230.67	3366.27	49.968	38.252	94.242	99.738
ENSG00000130707	0	2.53991	2.76503e-27	2.83099	7.82554e-30	57.8846	80.6769	466.737	339.725	1.766	2.434	13.615	10.066
ENSG00000102032	0	1.75424	2.89938e-27	3.26685	8.37676e-30	128.632	164.342	480.182	507.928	3.924	4.958	14.007	15.049
ENSG00000168003	0	1.07632	3.80705e-27	7.5633	1.12236e-29	4148.4	4000.97	8876.65	8296.16	126.554	120.705	258.942	245.803
ENSG00000167772	0	-2.8449	4.6455e-27	2.63464	1.42433e-29	329.085	394.42	67.2255	33.1979	10.039	11.899	1.961	0.984
ENSG00000210077	0	1.80554	4.6455e-27	3.6012	1.41246e-29	172.582	187.25	543.566	713.755	5.265	5.649	15.856	21.148
ENSG00000205364	0	2.30047	1.1843e-26	2.5787	3.70092e-29	71.8198	61.7527	297.713	360.751	2.191	1.863	8.685	10.689
ENSG00000140465	0	2.72627	1.81297e-26	1.75657	5.77242e-29	34.302	23.9043	202.637	183.695	1.046	0.721	5.911	5.443
ENSG00000126368	0	0.977816	7.14307e-26	5.38024	2.31644e-28	943.305	933.262	1970.67	1722.97	28.777	28.156	57.487	51.049
ENSG00000160685	0	0.830703	1.92668e-25	5.76104	6.36168e-28	1289.54	1322.7	2400.91	2241.97	39.34	39.905	70.037	66.426
ENSG00000166833	0	0.81006	2.71373e-25	5.90543	9.12043e-28	1443.9	1470.11	2481.58	2623.74	44.049	44.352	72.39	77.738
ENSG00000163659	0	0.835819	4.37685e-25	6.08478	1.4968e-27	1545.73	1717.12	2886.85	2932.48	47.155	51.804	84.213	86.885
ENSG00000128564	0	0.741825	1.43461e-24	10.0961	5.07528e-27	28095.5	26779.7	44614.7	47084.6	857.102	807.916	1301.46	1395.05
ENSG00000167306	0	0.972727	2.08619e-24	5.28375	7.5034e-27	832.895	926.29	1817.97	1632.23	25.409	27.945	53.032	48.361
ENSG00000100664	0	-0.817779	2.28214e-24	7.02638	8.34274e-27	5690.91	5448.18	3028.99	3285.49	173.611	164.366	88.359	97.344
ENSG00000114796	0	0.856579	3.72909e-24	5.4443	1.38522e-26	1026.92	1045.81	1944.74	1805.97	31.328	31.551	56.73	53.508
ENSG00000107249	0	0.764866	4.82034e-24	5.89091	1.8246e-26	1467.48	1475.09	2505.59	2490.95	44.768	44.502	73.091	73.803
ENSG00000112972	0	1.04778	4.82034e-24	10.1923	1.84742e-26	24264.4	26844.5	58410.3	47178.7	740.228	809.869	1703.89	1397.84
ENSG00000025039	0	0.80708	5.64266e-24	6.20682	2.19585e-26	1729.03	1867.52	3237.39	3050.89	52.747	56.341	94.438	90.393
ENSG00000197355	0	0.923273	3.38459e-23	4.70356	1.33707e-25	595.997	606.57	1122.67	1156.39	18.182	18.3	32.749	34.262
ENSG00000132535	0	0.952239	3.62554e-23	6.44722	1.45364e-25	1967	2013.93	4219.84	3478.03	60.007	60.758	123.097	103.049
ENSG00000115525	0	0.858199	6.97477e-23	5.68358	2.83761e-25	1267.03	1178.28	2323.12	2106.96	38.653	35.547	67.768	62.426
ENSG00000119655	0	0.993493	8.30629e-23	4.44606	3.4283e-25	500.595	473.105	1003.58	933.968	15.272	14.273	29.276	27.672
ENSG00000164548	0	-0.789193	8.91512e-23	5.5055	3.73215e-25	1926.27	1924.29	1112.1	1114.34	58.764	58.054	32.441	33.016
ENSG00000124193	0	-0.827546	1.02879e-22	6.26275	4.3675e-25	3242.61	3332.65	1734.42	1967.53	98.922	100.543	50.595	58.295
ENSG00000051108	0	1.06639	1.40351e-22	5.00771	6.04104e-25	731.061	659.359	1584.6	1325.7	22.302	19.892	46.225	39.279
ENSG00000110619	0	0.752658	1.45803e-22	6.39829	6.3617e-25	2057.05	2149.39	3654.19	3428.24	62.754	64.845	106.597	101.574
ENSG00000186951	0	0.835915	2.09248e-22	5.51361	9.25332e-25	1038.71	1156.37	1961.06	1954.25	31.688	34.886	57.206	57.902
ENSG00000247095	0	-2.47796	3.39788e-22	1.68417	1.52264e-24	194.021	164.342	29.7713	34.3045	5.919	4.958	0.868	1.016
ENSG00000210196	0	0.917877	8.09523e-22	5.32986	3.67531e-24	952.952	909.358	1640.3	1875.68	29.071	27.434	47.849	55.574
ENSG00000125746	0	1.17377	1.40828e-21	4.33067	6.47678e-24	405.192	420.316	1023.75	837.694	12.361	12.681	29.864	24.82
ENSG00000109452	0	0.952712	1.45455e-21	4.95218	6.77532e-24	646.378	763.94	1352.19	1375.5	19.719	23.047	39.445	40.754
ENSG00000071242	0	0.734395	1.5564e-21	7.0305	7.34151e-24	3186.87	3386.44	5450.07	5477.66	97.221	102.165	158.985	162.295
ENSG00000137642	0	0.967113	1.90286e-21	5.5198	9.08795e-24	930.441	1147.4	2057.1	2001.83	28.385	34.616	60.008	59.311
ENSG00000128165	0	3.0061	2.05983e-21	1.12393	9.95907e-24	19.2949	11.9521	143.094	109.553	0.589	0.361	4.174	3.246
ENSG00000122952	0	-0.844466	3.59583e-21	5.46995	1.75975e-23	1945.57	1863.54	999.739	1119.88	59.353	56.221	29.164	33.18
ENSG00000121769	0	0.845532	3.61401e-21	4.88027	1.78996e-23	711.766	696.211	1265.76	1262.63	21.714	21.004	36.924	37.41
ENSG00000180638	0	2.42678	4.62386e-21	1.36474	2.31738e-23	26.7984	25.8963	139.253	144.964	0.818	0.781	4.062	4.295
ENSG00000064300	0	-0.752655	5.80987e-21	6.73307	2.94604e-23	4628.62	4310.73	2551.69	2749.89	141.204	130.05	74.436	81.475
ENSG00000204099	0	-1.59445	6.79262e-21	3.54632	3.48442e-23	627.083	542.826	162.302	224.639	19.13	16.376	4.735	6.656
ENSG00000175183	0	-0.772799	8.34759e-21	5.48633	4.3313e-23	1925.2	1858.56	1128.43	1084.47	58.732	56.071	32.917	32.131
ENSG00000072210	0	0.76023	8.60353e-21	6.2105	4.51482e-23	1776.2	1904.37	3237.39	2992.24	54.186	57.453	94.438	88.656
ENSG00000067225	0	-0.604608	9.13579e-21	10.3262	4.848e-23	51515.1	52246.7	34596.2	33593	1571.56	1576.23	1009.21	995.311
ENSG00000090861	0	0.972683	4.55842e-20	8.4599	2.44585e-22	7624.69	8298.76	16488.5	14738.8	232.605	250.365	480.988	436.688
ENSG00000188011	0	-0.859405	7.03046e-20	5.16285	3.82267e-22	1596.11	1493.02	803.825	897.45	48.692	45.043	23.448	26.59
ENSG00000151240	0	0.748993	7.03046e-20	6.53546	3.85514e-22	2171.74	2462.14	3923.09	3858.7	66.253	74.28	114.441	114.328
ENSG00000179912	0	0.744659	8.72685e-20	5.51845	4.83682e-22	1174.84	1117.52	1935.13	1903.35	35.841	33.715	56.45	56.393
ENSG00000102010	0	-2.23186	1.03825e-19	1.78015	5.81568e-22	188.661	184.262	32.6524	46.4771	5.755	5.559	0.953	1.377
ENSG00000033327	0	0.78584	1.44027e-19	6.19123	8.15249e-22	1710.81	1880.47	3260.44	2926.95	52.191	56.732	95.111	86.721
ENSG00000184221	0	-0.878853	2.05151e-19	6.43595	1.17333e-21	4016.55	3492.01	1896.72	2183.32	122.532	105.35	55.329	64.688
ENSG00000164096	0	-0.773218	2.51288e-19	5.73084	1.45202e-21	2359.33	2124.49	1300.33	1321.28	71.976	64.094	37.932	39.148
ENSG00000221926	0	0.80961	2.72801e-19	4.96059	1.59241e-21	741.78	770.912	1291.69	1357.79	22.629	23.258	37.68	40.229
ENSG00000176826	0	-1.71467	6.32467e-19	3.41212	3.72917e-21	527.393	559.758	203.597	127.259	16.089	16.887	5.939	3.77
ENSG00000179403	0	-0.795836	6.3371e-19	5.92482	3.77386e-21	2633.75	2525.88	1377.16	1592.39	80.347	76.203	40.173	47.18
ENSG00000147251	0	0.814519	1.07771e-18	5.15277	6.48153e-21	827.535	897.406	1457.83	1573.58	25.245	27.074	42.527	46.623
ENSG00000166900	0	2.39494	1.30435e-18	1.12564	7.92146e-21	20.3668	24.9003	123.887	115.086	0.621	0.751	3.614	3.41
ENSG00000198576	0	-0.708533	1.33767e-18	5.76572	8.20268e-21	2312.17	2205.17	1343.55	1418.66	70.537	66.528	39.193	42.033
ENSG00000117461	0	-0.707465	1.52391e-18	6.71625	9.43461e-21	4147.32	4585.63	2610.27	2733.29	126.522	138.344	76.144	80.984
ENSG00000161547	0	-0.802381	3.24401e-18	6.9014	2.02751e-20	5428.29	4745.99	2761.05	3068.59	165.6	143.181	80.543	90.918
ENSG00000131242	0	0.925761	4.53325e-18	4.2099	2.86001e-20	418.055	434.261	804.785	813.349	12.754	13.101	23.476	24.098
ENSG00000189266	0	-0.641231	4.90868e-18	6.63013	3.12581e-20	4136.6	3945.2	2592.98	2585.01	126.194	119.022	75.64	76.59
ENSG00000142494	0	0.980103	6.10401e-18	4.57821	3.92298e-20	483.444	590.634	1094.82	1022.5	14.748	17.819	31.937	30.295
ENSG00000135046	0	-1.45466	8.01914e-18	3.18097	5.20109e-20	478.084	406.372	150.777	171.523	14.585	12.26	4.398	5.082
ENSG00000107317	0	2.13022	1.32994e-17	1.55275	8.70419e-20	38.5897	32.8683	165.183	148.284	1.177	0.992	4.819	4.393
ENSG00000105409	0	0.808478	1.92806e-17	6.59835	1.27325e-19	2288.59	2427.28	4500.27	3753.58	69.817	73.228	131.278	111.213
ENSG00000168159	0	0.779132	2.53608e-17	7.00735	1.70467e-19	3287.63	3055.76	5847.66	5031.7	100.295	92.189	170.583	149.082
ENSG00000068078	0	0.631154	3.44196e-17	6.42106	2.33387e-19	2229.63	2271.9	3554.31	3412.75	68.019	68.541	103.683	101.115
ENSG00000164463	0	1.45248	5.01033e-17	2.86184	3.42687e-19	132.92	125.497	363.018	344.152	4.055	3.786	10.59	10.197
ENSG00000158246	0	1.22256	5.25276e-17	3.48808	3.62366e-19	215.459	233.066	556.051	490.222	6.573	7.031	16.221	14.525
ENSG00000173805	0	0.999414	6.31986e-17	4.29466	4.39707e-19	415.912	458.165	943.078	803.389	12.688	13.822	27.511	23.803
ENSG00000130304	0	0.666189	7.3878e-17	5.88032	5.18366e-19	1520.01	1527.88	2501.75	2331.6	46.371	46.095	72.979	69.082
ENSG00000136010	0	1.51624	7.5577e-17	2.75231	5.34743e-19	121.129	110.557	320.762	341.938	3.695	3.335	9.357	10.131
ENSG00000128272	0	0.921796	1.28432e-16	7.91487	9.16287e-19	6010.35	5157.34	10569.8	10573.5	183.356	155.592	308.332	313.278
ENSG00000053254	0	0.707834	1.50899e-16	5.60195	1.08548e-18	1169.48	1298.8	2002.36	2026.18	35.677	39.183	58.411	60.033
ENSG00000009413	0	0.616249	1.68988e-16	6.65142	1.22556e-18	2723.79	2590.62	4037.37	4103.26	83.094	78.156	117.775	121.574
ENSG00000120738	0	-1.63801	2.27746e-16	5.09652	1.66513e-18	1748.33	1715.13	396.63	714.862	53.336	51.744	11.57	21.18
ENSG00000117016	0	1.02076	3.24871e-16	5.27924	2.39439e-18	748.212	967.126	1875.59	1602.35	22.826	29.177	54.713	47.475
ENSG00000186340	0	1.66092	3.86933e-16	3.63534	2.87462e-18	150.071	248.007	682.819	575.43	4.578	7.482	19.919	17.049
ENSG00000102144	0	-0.841681	4.83031e-16	10.2384	3.61704e-18	48877.1	55012.7	31879.3	26050.4	1491.08	1659.67	929.954	771.836
ENSG00000031698	0	0.874986	7.23045e-16	8.34392	5.45694e-18	7600.03	7758.92	15087.3	13062.3	231.853	234.078	440.114	387.016
ENSG00000108602	0	1.64219	7.99961e-16	2.49558	6.08461e-18	98.6182	82.6689	272.743	293.248	3.009	2.494	7.956	8.689
ENSG00000134986	0	-0.703033	8.81739e-16	5.51667	6.75861e-18	1941.28	1853.58	1220.62	1108.81	59.222	55.92	35.607	32.852
ENSG00000011021	0	0.702042	9.94447e-16	5.87375	7.68116e-18	1420.32	1567.72	2539.2	2318.32	43.329	47.296	74.071	68.688
ENSG00000160072	0	-0.753867	1.16666e-15	5.46272	9.1489e-18	1953.07	1750.99	1050.64	1144.22	59.582	52.825	30.648	33.902
ENSG00000072571	0	-0.778227	1.59459e-15	4.71697	1.25988e-17	1149.12	1071.71	666.493	627.441	35.056	32.332	19.442	18.59
ENSG00000148600	0	0.645199	1.69417e-15	6.2091	1.34854e-17	1865.17	1998	3118.3	2919.2	56.9	60.277	90.964	86.492
ENSG00000140450	0	-0.999401	1.92528e-15	4.26801	1.54386e-17	847.902	867.525	481.142	376.243	25.867	26.172	14.035	11.148
ENSG00000169093	0	0.635951	2.21493e-15	6.35139	1.78918e-17	2132.08	2148.39	3474.6	3172.61	65.043	64.815	101.358	94
ENSG00000187416	0	0.818996	3.52161e-15	7.33055	2.86546e-17	3711.05	4088.62	7098.05	6651.75	113.212	123.349	207.058	197.082
ENSG00000089280	0	-0.710117	3.59829e-15	9.19807	2.94907e-17	24349	24487.9	14355.5	15473.5	742.811	738.774	418.767	458.459
ENSG00000130477	0	0.668887	3.72918e-15	5.93911	3.07833e-17	1491.06	1680.27	2544.97	2493.16	45.488	50.692	74.239	73.869
ENSG00000099783	0	-0.807355	4.24524e-15	8.74926	3.52935e-17	18198.3	18487.9	9807.24	11139	555.171	557.762	286.088	330.033
ENSG00000171388	0	-0.749712	5.50505e-15	4.55224	4.60918e-17	972.247	994.019	589.664	578.75	29.66	29.988	17.201	17.148
ENSG00000148158	0	0.704374	6.48916e-15	5.55	5.4714e-17	1124.46	1259.95	1880.39	2001.83	34.304	38.011	54.853	59.311
ENSG00000130294	0	0.763533	7.22491e-15	8.66973	6.13436e-17	9728.9	10496	17114.6	17193.2	296.797	316.652	499.253	509.41
ENSG00000162664	0	-0.897323	9.33314e-15	5.05234	7.9794e-17	1465.34	1422.3	678.017	870.892	44.703	42.909	19.779	25.803
ENSG00000198786	0	0.958365	1.08002e-14	10.1872	9.29737e-17	27386.9	25687.1	44146	58893.1	835.487	774.953	1287.79	1744.92
ENSG00000174989	0	0.7096	1.12585e-14	5.56928	9.75824e-17	1122.32	1288.84	2015.8	1924.37	34.238	38.883	58.803	57.016
ENSG00000111669	0	-0.70181	1.37202e-14	9.39257	1.19728e-16	28352.7	27410.2	18036.6	16223.8	864.951	826.937	526.148	480.688
ENSG00000130203	0	0.943874	1.45308e-14	4.76684	1.27659e-16	644.234	600.594	1337.79	1055.69	19.654	18.119	39.025	31.279
ENSG00000161011	0	0.748652	1.86055e-14	7.32425	1.64553e-16	3946.87	4061.73	6786.89	6659.5	120.406	122.538	197.981	197.311
ENSG00000166741	0	-1.08381	2.21944e-14	3.72065	1.97603e-16	626.011	568.722	255.457	307.634	19.098	17.158	7.452	9.115
ENSG00000114023	0	-0.841589	2.49246e-14	5.94355	2.23381e-16	2680.91	2606.56	1659.51	1289.19	81.786	78.637	48.41	38.197
ENSG00000150961	0	0.730657	3.8717e-14	5.56601	3.51558e-16	1199.5	1184.26	2133.93	1819.25	36.593	35.728	62.249	53.902
ENSG00000163535	0	-0.769926	5.95309e-14	5.4382	5.44062e-16	1971.29	1685.25	1122.67	1020.28	60.138	50.842	32.749	30.229
ENSG00000169908	0	-0.76317	6.21286e-14	4.63441	5.71465e-16	1086.94	1001.99	593.505	636.293	33.159	30.229	17.313	18.852
ENSG00000078668	0	-0.588812	6.28748e-14	6.53212	5.84498e-16	3781.79	3661.33	2378.82	2566.2	115.37	110.459	69.393	76.033
ENSG00000113369	0	0.833363	6.28748e-14	4.98209	5.85744e-16	696.759	822.705	1446.31	1259.31	21.256	24.82	42.19	37.311
ENSG00000044090	0	0.772922	6.61844e-14	4.43071	6.20479e-16	548.832	514.937	940.197	876.425	16.743	15.535	27.427	25.967
ENSG00000109265	0	0.787576	6.68894e-14	5.1606	6.31032e-16	790.018	965.134	1499.13	1528.21	24.101	29.117	43.731	45.279
ENSG00000162733	0	2.53843	8.60873e-14	1.03274	8.1722e-16	15.0071	23.9043	136.372	90.741	0.458	0.721	3.978	2.689
ENSG00000105281	0	0.752314	9.05964e-14	8.5943	8.65366e-16	9561.68	9726.04	16990.8	15476.9	291.696	293.424	495.639	458.557
ENSG00000182240	0	0.623016	1.01007e-13	5.57599	9.70768e-16	1226.3	1286.85	1989.87	1877.9	37.41	38.823	58.047	55.639
ENSG00000123384	0	0.80422	1.01279e-13	6.81664	9.79351e-16	3013.21	2483.05	4447.45	5143.46	91.923	74.911	129.737	152.393
ENSG00000160307	0	-0.799359	1.0847e-13	6.36966	1.05528e-15	3522.38	3508.95	1774.75	2261.88	107.457	105.861	51.772	67.016
ENSG00000108387	0	0.628597	1.09791e-13	5.33315	1.07461e-15	1065.51	1052.78	1660.47	1612.31	32.505	31.761	48.438	47.77
ENSG00000167513	0	0.604576	1.42261e-13	6.67275	1.4008e-15	2849.21	2570.7	4204.47	4031.33	86.92	77.555	122.649	119.443
ENSG00000143067	0	0.738651	1.49293e-13	4.50002	1.47885e-15	543.472	589.638	948.84	940.607	16.58	17.789	27.679	27.869
ENSG00000135245	0	-0.684482	2.47969e-13	5.14712	2.48554e-15	1442.83	1479.08	961.325	855.4	44.016	44.622	28.043	25.344
ENSG00000152223	0	0.76409	2.66564e-13	4.44552	2.68764e-15	552.048	526.89	873.931	957.206	16.841	15.896	25.494	28.361
ENSG00000174951	0	2.19277	2.71199e-13	0.770927	2.75037e-15	22.5107	16.9322	96.9968	84.1014	0.687	0.511	2.83	2.492
ENSG00000198732	0	-0.675958	2.93646e-13	5.33129	2.99533e-15	1742.97	1569.71	1015.1	1056.8	53.172	47.357	29.612	31.311
ENSG00000189077	0	0.609703	3.22669e-13	6.26361	3.34845e-15	1950.93	2121.5	3222.02	2987.81	59.516	64.003	93.99	88.525
ENSG00000134684	0	0.716168	3.37672e-13	8.60771	3.54396e-15	9815.73	9959.11	16756.4	15707	299.446	300.456	488.804	465.377
ENSG00000256235	0	-0.94838	3.39602e-13	3.81129	3.58424e-15	641.018	592.626	339.969	298.781	19.555	17.879	9.917	8.852
ENSG00000116604	0	0.608672	3.5368e-13	6.27516	3.75368e-15	2015.24	2091.62	3290.21	2967.89	61.479	63.102	95.979	87.934
ENSG00000075292	0	-0.610633	3.96604e-13	5.76296	4.25601e-15	2239.28	2152.38	1373.32	1500.55	68.313	64.935	40.061	44.459
ENSG00000221963	0	1.46432	3.96604e-13	2.43651	4.24271e-15	91.1146	99.6011	271.783	254.517	2.78	3.005	7.928	7.541
ENSG00000179776	0	-1.17729	4.63293e-13	3.56276	5.02629e-15	516.674	575.694	275.625	206.934	15.762	17.368	8.04	6.131
ENSG00000126561	0	1.43007	4.77225e-13	3.04041	5.20558e-15	144.711	151.394	458.094	339.725	4.415	4.567	13.363	10.066
ENSG00000198804	0	0.619817	4.9331e-13	12.8084	5.43583e-15	197638	181228	249379	332320	6029.31	5467.46	7274.65	9846.16
ENSG00000152409	0	0.829376	4.9331e-13	4.68961	5.43921e-15	593.853	648.403	1202.38	1003.68	18.117	19.562	35.075	29.738
ENSG00000135069	0	0.725592	5.02009e-13	7.99651	5.56472e-15	6394.1	6497.97	10831	10471.7	195.064	196.037	315.952	310.262
ENSG00000108840	0	0.590221	5.56293e-13	6.20442	6.23993e-15	1998.09	1942.22	3095.25	2832.89	60.955	58.595	90.292	83.934
ENSG00000116761	0	0.756525	5.56293e-13	4.58336	6.26486e-15	564.911	626.491	1048.72	962.739	17.234	18.901	30.592	28.525
ENSG00000198355	0	0.595555	5.5973e-13	7.0623	6.33656e-15	3649.95	3478.07	5568.19	5195.47	111.348	104.93	162.43	153.934
ENSG00000166171	0	-0.70799	6.71784e-13	4.66537	7.64471e-15	1019.41	1084.66	625.197	661.745	31.099	32.723	18.238	19.607
ENSG00000171307	0	-0.763453	6.94541e-13	4.5044	7.94464e-15	988.326	920.314	529.161	594.243	30.151	27.765	15.436	17.607
ENSG00000119408	0	0.585677	6.99653e-13	6.94892	8.04436e-15	3152.57	3464.12	5053.44	4869.03	96.175	104.509	147.414	144.262
ENSG00000167994	0	1.14248	8.80381e-13	3.45806	1.02261e-14	229.395	227.09	557.011	450.385	6.998	6.851	16.249	13.344
ENSG00000099954	0	0.593727	9.46328e-13	5.64435	1.11146e-14	1286.32	1381.47	1994.68	2028.39	39.242	41.677	58.187	60.098
ENSG00000173064	0	0.59954	9.46328e-13	5.36052	1.11595e-14	1098.74	1086.65	1669.11	1639.98	33.519	32.783	48.69	48.59
ENSG00000143416	0	-0.816021	1.17808e-12	4.62958	1.39619e-14	1035.49	1074.7	536.844	660.638	31.59	32.422	15.66	19.574
ENSG00000209082	0	0.695252	1.23203e-12	5.31489	1.46739e-14	976.535	1056.77	1542.34	1747.32	29.791	31.882	44.992	51.77
ENSG00000105376	0	0.86594	1.69353e-12	4.60533	2.02705e-14	565.983	586.65	1167.8	931.755	17.266	17.699	34.066	27.607
ENSG00000121743	0	1.54624	1.71582e-12	2.76541	2.06385e-14	100.762	129.481	380.304	292.142	3.074	3.906	11.094	8.656
ENSG00000116560	0	-0.673552	1.72566e-12	8.8859	2.08585e-14	19682.9	19270.8	11774.1	12629.6	600.462	581.38	343.463	374.196
ENSG00000185347	0	-0.774304	2.10319e-12	4.71761	2.59178e-14	1200.57	1018.92	662.651	634.08	36.626	30.74	19.33	18.787
ENSG00000198839	0	0.750419	2.22649e-12	4.93171	2.76998e-14	768.579	752.984	1389.65	1168.57	23.447	22.717	40.538	34.623
ENSG00000175471	0	0.691112	2.34144e-12	4.52795	2.9268e-14	575.63	603.582	935.395	967.166	17.561	18.209	27.287	28.656
ENSG00000142798	0	0.811656	2.56844e-12	6.00966	3.2257e-14	1655.07	1475.09	2426.84	3063.06	50.491	44.502	70.794	90.754
ENSG00000142197	0	0.609687	2.65784e-12	5.24505	3.35365e-14	978.678	1029.87	1550.03	1512.72	29.856	31.07	45.216	44.82
ENSG00000181019	0	0.696575	2.88458e-12	8.16286	3.6645e-14	7358.85	7290.8	11743.3	11981.1	224.495	219.956	342.566	354.983
ENSG00000189057	0	-0.806419	2.96219e-12	4.11139	3.79007e-14	720.342	748.004	399.511	439.319	21.975	22.566	11.654	13.016
ENSG00000136450	0	-0.747743	3.87357e-12	8.13099	4.979e-14	11533	12003.9	6604.42	7400.92	351.834	362.145	192.658	219.279
ENSG00000106105	0	0.705808	4.0348e-12	8.30012	5.21003e-14	8218.54	7829.64	13450.9	12707.1	250.721	236.212	392.377	376.492
ENSG00000152256	0	-0.6141	5.25746e-12	6.13016	6.85081e-14	2733.44	2938.23	1968.75	1734.04	83.388	88.643	57.431	51.377
ENSG00000160712	0	1.21009	5.27887e-12	2.82861	6.90985e-14	139.352	145.418	339.969	318.7	4.251	4.387	9.917	9.443
ENSG00000155846	0	0.733541	5.36124e-12	4.27729	7.04927e-14	472.724	499.997	795.182	821.095	14.421	15.084	23.196	24.328
ENSG00000173226	0	0.639119	6.45664e-12	4.85438	8.56571e-14	752.5	759.956	1205.26	1148.65	22.956	22.927	35.159	34.033
ENSG00000085185	0	0.690095	7.60603e-12	4.96709	1.01802e-13	800.737	799.797	1380.04	1200.66	24.428	24.129	40.257	35.574
ENSG00000163050	0	0.659575	7.92915e-12	5.74512	1.06595e-13	1363.5	1419.32	2377.86	2015.11	41.596	42.819	69.365	59.705
ENSG00000174871	0	-0.86085	8.47848e-12	5.68126	1.14479e-13	2447.23	1981.07	1091.93	1344.52	74.657	59.767	31.853	39.836
ENSG00000177108	0	0.740729	1.02098e-11	4.32793	1.39061e-13	498.451	505.973	880.654	796.75	15.206	15.265	25.69	23.607
ENSG00000242114	0	-0.678675	1.22429e-11	4.54244	1.68196e-13	921.866	995.015	601.188	595.349	28.123	30.019	17.537	17.639
ENSG00000181418	0	0.900936	1.22429e-11	4.60525	1.6815e-13	509.17	625.495	1166.84	950.567	15.533	18.871	34.038	28.164
ENSG00000163661	0	-0.651197	1.24663e-11	4.69757	1.71999e-13	1079.44	1039.84	686.66	661.745	32.93	31.371	20.031	19.607
ENSG00000123933	0	-0.591928	1.37021e-11	6.30569	1.91474e-13	3183.65	3183.25	1968.75	2251.93	97.123	96.035	57.431	66.721
ENSG00000125148	0	0.76555	1.37021e-11	7.83357	1.90904e-13	6090.75	5225.07	9522.97	9701.54	185.809	157.635	277.796	287.442
ENSG00000152795	0	-0.700203	1.43347e-11	7.72482	2.01159e-13	9002.13	8537.8	5244.55	5542.94	274.626	257.576	152.989	164.229
ENSG00000100814	0	0.618322	1.48572e-11	6.73446	2.09368e-13	2870.65	2753.97	4652.96	3976	87.574	83.084	135.732	117.803
ENSG00000105649	0	0.71149	1.53511e-11	5.23916	2.17233e-13	933.657	982.066	1707.53	1427.51	28.483	29.628	49.81	42.295
ENSG00000268089	0	0.648182	1.65812e-11	5.84267	2.36595e-13	1381.73	1610.55	2451.81	2234.22	42.152	48.589	71.522	66.197
ENSG00000109046	0	-0.908805	1.73757e-11	4.00636	2.49849e-13	749.284	650.395	340.929	403.908	22.858	19.622	9.945	11.967
ENSG00000150995	0	0.812285	1.73757e-11	4.28891	2.49981e-13	425.559	521.91	847.041	815.562	12.982	15.745	24.709	24.164
ENSG00000129235	0	-0.696195	1.78814e-11	5.14167	2.58311e-13	1566.1	1353.58	863.367	937.288	47.777	40.836	25.185	27.77
ENSG00000167996	0	0.619734	1.79322e-11	9.01997	2.61159e-13	13308.1	14111.5	21026.2	21074	405.987	425.728	613.358	624.393
ENSG00000073910	0	1.36316	1.87154e-11	2.58073	2.73669e-13	111.481	110.557	311.158	260.05	3.401	3.335	9.077	7.705
ENSG00000198668	0	-0.677217	2.03325e-11	8.77664	2.98513e-13	17889.6	18258.9	10698.5	11889.3	545.753	550.851	312.086	352.262
ENSG00000166986	0	0.657758	2.08398e-11	7.22111	3.07191e-13	3792.51	3960.14	6130.96	6090.71	115.697	119.473	178.847	180.459
ENSG00000161981	0	-0.64689	2.28087e-11	5.28407	3.37557e-13	1600.4	1580.67	942.117	1087.78	48.823	47.687	27.483	32.229
ENSG00000118873	0	0.610733	2.36996e-11	5.77361	3.5214e-13	1338.85	1558.76	2213.64	2207.66	40.844	47.026	64.574	65.41
ENSG00000174721	0	0.626414	2.45307e-11	9.38336	3.65935e-13	17679.5	17494.9	28782.1	25481.6	539.343	527.803	839.606	754.983
ENSG00000106624	0	0.690926	2.82118e-11	7.65501	4.24176e-13	5298.58	5027.86	8587.58	8071.52	161.643	151.685	250.509	239.147
ENSG00000164597	0	0.635886	3.16759e-11	5.45668	4.78127e-13	1071.94	1229.08	1847.74	1725.18	32.701	37.08	53.901	51.115
ENSG00000134851	0	-0.597085	3.4573e-11	5.33261	5.23894e-13	1640.06	1605.57	1021.83	1122.09	50.033	48.438	29.808	33.246
ENSG00000196767	0	-0.622047	3.50549e-11	5.62785	5.33265e-13	2137.44	1873.5	1333.95	1270.37	65.206	56.521	38.913	37.639
ENSG00000177875	0	-0.933793	3.552e-11	3.46608	5.42434e-13	499.523	467.129	255.457	250.091	15.239	14.093	7.452	7.41
ENSG00000111186	0	1.06422	3.7191e-11	3.34726	5.72338e-13	228.323	210.158	499.389	417.187	6.965	6.34	14.568	12.361
ENSG00000258441	0	-0.639798	3.96563e-11	4.99806	6.14953e-13	1329.2	1273.9	788.459	880.851	40.55	38.432	23	26.098
ENSG00000121966	0	-0.842876	4.03531e-11	4.25889	6.28138e-13	835.039	806.769	511.874	402.801	25.474	24.339	14.932	11.934
ENSG00000134057	0	-0.704313	4.60593e-11	7.4471	7.22392e-13	7417.8	7065.7	4691.38	4191.79	226.293	213.165	136.853	124.197
ENSG00000182551	0	-0.598408	4.71942e-11	4.90897	7.42974e-13	1197.35	1222.11	799.983	796.75	36.527	36.87	23.336	23.607
ENSG00000146278	0	-0.637451	5.31976e-11	5.44342	8.43759e-13	1871.6	1672.3	1196.61	1080.04	57.097	50.452	34.907	32
ENSG00000109323	0	0.717827	5.41051e-11	5.42968	8.61343e-13	1005.48	1175.29	1933.21	1651.04	30.674	35.457	56.394	48.918
ENSG00000141447	0	0.602015	6.36531e-11	5.95835	1.0246e-12	1589.68	1716.13	2672.69	2341.56	48.496	51.774	77.965	69.377
ENSG00000087087	0	-0.644372	6.51822e-11	7.28106	1.05306e-12	6269.76	6434.23	4119	4002.56	191.27	194.114	120.156	118.59
ENSG00000168135	0	0.969971	7.12164e-11	3.7699	1.15475e-12	329.085	285.855	660.731	543.339	10.039	8.624	19.274	16.098
ENSG00000197077	0	0.605853	7.24671e-11	5.10085	1.1793e-12	863.981	956.17	1378.12	1389.89	26.357	28.847	40.201	41.18
ENSG00000063046	0	0.679148	8.50773e-11	9.7597	1.41461e-12	20698	23956	38336.8	33110.5	631.43	722.728	1118.33	981.016
ENSG00000092621	0	0.610265	1.0329e-10	8.89629	1.7418e-12	12860	12405.3	19700	18842	392.318	374.255	574.669	558.262
ENSG00000277258	0	0.599878	1.07052e-10	4.86354	1.81156e-12	781.442	765.932	1192.77	1150.86	23.839	23.107	34.794	34.098
ENSG00000128311	0	-0.940515	1.27506e-10	3.80363	2.18023e-12	669.961	554.778	339.969	297.675	20.438	16.737	9.917	8.82
ENSG00000211829	0	-1.48243	1.43841e-10	2.07948	2.47651e-12	222.963	188.246	67.2255	79.675	6.802	5.679	1.961	2.361
ENSG00000138778	0	-0.731177	1.52881e-10	5.27937	2.64116e-12	1800.85	1441.23	975.73	976.019	54.938	43.48	28.463	28.918
ENSG00000100078	0	0.630575	1.55e-10	4.98921	2.68692e-12	810.384	856.569	1361.8	1217.26	24.722	25.842	39.725	36.066
ENSG00000079459	0	0.621074	1.80356e-10	9.35146	3.16899e-12	16935.5	17547.7	28295.2	24704.8	516.649	529.396	825.403	731.967
ENSG00000163832	0	-0.686615	1.82014e-10	4.51999	3.20885e-12	883.276	1007.96	596.386	577.644	26.946	30.409	17.397	17.115
ENSG00000171940	0	0.648128	1.91415e-10	8.01918	3.39716e-12	6784.29	6752.95	10838.7	10361.1	206.967	203.729	316.176	306.983
ENSG00000136840	0	0.652917	1.97593e-10	4.70431	3.51847e-12	636.731	718.124	1091.93	1036.88	19.425	21.665	31.853	30.721
ENSG00000168209	0	-0.799979	2.96702e-10	8.64275	5.37073e-12	16436	17576.6	10900.1	8622.6	501.41	530.267	317.969	255.475
ENSG00000149150	0	0.763628	3.30732e-10	4.00016	6.00623e-12	420.199	371.512	661.691	681.664	12.819	11.208	19.302	20.197
ENSG00000112081	0	-0.612751	3.66681e-10	8.64185	6.68068e-12	16430.6	15923.2	10468	10674.2	501.246	480.387	305.362	316.262
ENSG00000119899	0	0.659708	3.77072e-10	4.44235	6.89223e-12	570.27	555.774	933.474	844.334	17.397	16.767	27.23	25.016
ENSG00000101868	0	-0.593516	3.99511e-10	7.0607	7.35094e-12	5059.54	5694.19	3360.31	3760.22	154.35	171.788	98.024	111.41
ENSG00000139514	0	0.68079	3.99511e-10	7.95721	7.37304e-12	6008.21	6781.84	10169.3	10316.8	183.291	204.601	296.65	305.672
ENSG00000198886	0	1.03192	4.94879e-10	11.8367	9.24979e-12	90004.1	70930.9	132276	196523	2745.74	2139.91	3858.63	5822.69
ENSG00000149090	0	1.25349	5.58134e-10	2.40138	1.05106e-11	106.122	100.597	251.615	241.238	3.237	3.035	7.34	7.148
ENSG00000171451	0	-0.706129	5.82706e-10	5.51257	1.10288e-11	1903.76	1883.46	1017.99	1301.36	58.078	56.822	29.696	38.557
ENSG00000232533	0	-0.949652	5.90385e-10	3.52039	1.1209e-11	544.544	463.145	246.814	274.436	16.612	13.973	7.2	8.131
ENSG00000141101	0	0.617519	6.25084e-10	6.40132	1.19415e-11	2163.17	2302.78	3744.46	3102.9	65.991	69.472	109.23	91.934
ENSG00000134815	0	-0.766226	7.57907e-10	4.46142	1.46576e-11	945.448	908.362	479.222	609.735	28.843	27.404	13.979	18.066
ENSG00000160326	0	-0.80232	7.65758e-10	3.93275	1.48546e-11	641.018	654.379	337.088	405.015	19.555	19.742	9.833	12
ENSG00000204386	0	0.586314	8.61548e-10	5.33947	1.6916e-11	1113.74	1051.79	1720.01	1529.32	33.977	31.731	50.175	45.311
ENSG00000088035	0	-0.831317	8.87539e-10	4.20663	1.74786e-11	787.874	790.832	385.106	501.288	24.035	23.859	11.234	14.852
ENSG00000114480	0	-0.802325	9.25381e-10	4.44991	1.82785e-11	866.125	990.035	595.426	468.091	26.423	29.868	17.369	13.869
ENSG00000043143	0	0.601174	9.50523e-10	4.87579	1.88311e-11	760.003	799.797	1236.95	1127.62	23.185	24.129	36.083	33.41
ENSG00000084774	0	0.63302	9.60387e-10	7.94202	1.90832e-11	6631	6282.83	9863.9	10148.6	202.291	189.546	287.741	300.688
ENSG00000151779	0	0.784851	9.71486e-10	9.41707	1.9361e-11	14714.5	18927.2	30698	27216.8	448.891	571.013	895.496	806.393
ENSG00000210144	0	0.776908	1.10753e-09	5.21011	2.2464e-11	930.441	894.418	1349.31	1774.98	28.385	26.984	39.361	52.59
ENSG00000165548	0	1.60723	1.1394e-09	1.57651	2.32448e-11	42.8775	53.7846	164.222	130.578	1.308	1.623	4.791	3.869
ENSG00000176076	0	-1.628	1.28168e-09	1.42242	2.63743e-11	132.92	132.469	33.6127	52.0101	4.055	3.996	0.981	1.541
ENSG00000064666	0	0.652113	1.38226e-09	4.99054	2.85254e-11	787.874	865.533	1399.25	1197.34	24.035	26.112	40.818	35.475
ENSG00000154493	0	1.2209	1.54513e-09	2.93987	3.19777e-11	132.92	173.306	321.722	391.735	4.055	5.228	9.385	11.607
ENSG00000247556	0	0.608325	1.6273e-09	7.46176	3.37741e-11	4772.26	4580.65	7116.3	7132.02	145.586	138.193	207.59	211.311
ENSG00000256537	0	-0.825736	1.71017e-09	3.50493	3.58657e-11	481.3	486.053	270.823	274.436	14.683	14.664	7.9	8.131
ENSG00000148842	0	0.808174	1.75372e-09	4.85833	3.6915e-11	600.285	809.757	1297.45	1169.67	18.313	24.429	37.848	34.656
ENSG00000138688	0	0.617916	1.76428e-09	4.86571	3.72413e-11	721.414	816.729	1223.5	1135.37	22.008	24.64	35.691	33.639
ENSG00000217128	0	0.821198	1.92314e-09	5.0642	4.09347e-11	674.248	943.222	1450.15	1405.38	20.569	28.456	42.302	41.639
ENSG00000210135	0	0.740059	1.95192e-09	7.74539	4.17776e-11	4833.36	5932.24	8750.84	9214.63	147.45	178.969	255.272	273.016
ENSG00000198695	0	0.861071	2.03704e-09	8.96236	4.37194e-11	12452.7	11273.8	18378.5	24681.5	379.892	340.12	536.121	731.278
ENSG00000112893	0	0.59732	2.22249e-09	5.70004	4.80927e-11	1347.42	1421.31	2268.38	1917.73	41.106	42.879	66.171	56.82
ENSG00000079134	0	-0.624831	2.23819e-09	4.35556	4.85645e-11	853.262	805.773	541.645	533.38	26.03	24.309	15.8	15.803
ENSG00000001630	0	0.70101	2.3274e-09	5.89314	5.06374e-11	1324.91	1705.17	2588.18	2333.81	40.419	51.443	75.5	69.147
ENSG00000100416	0	-0.637709	2.37508e-09	4.91499	5.18148e-11	1287.4	1168.32	732.758	844.334	39.274	35.247	21.375	25.016
ENSG00000163485	0	-0.644774	2.454e-09	5.61993	5.36812e-11	2065.62	1948.2	1148.6	1416.44	63.015	58.775	33.506	41.967
ENSG00000130254	0	-0.642418	2.48645e-09	5.69864	5.46843e-11	2321.82	1914.33	1303.21	1408.7	70.831	57.753	38.016	41.738
ENSG00000105612	0	0.713193	2.48924e-09	5.53326	5.48925e-11	1156.62	1191.23	2170.42	1676.49	35.285	35.938	63.314	49.672
ENSG00000108828	0	0.641178	2.654e-09	8.15596	5.86822e-11	7267.73	7660.32	12221.6	11043.8	221.715	231.104	356.518	327.213
ENSG00000198431	0	0.617808	3.05578e-09	8.56803	6.79262e-11	9513.44	10547.8	15598.2	15162.6	290.224	318.214	455.018	449.246
ENSG00000164105	0	-0.62442	3.19536e-09	5.05213	7.14058e-11	1449.26	1242.03	847.041	897.45	44.212	37.471	24.709	26.59
ENSG00000114268	0	-0.853465	4.05405e-09	4.48421	9.15508e-11	942.233	983.062	623.276	441.532	28.744	29.658	18.182	13.082
ENSG00000184575	0	0.609775	4.07867e-09	8.25132	9.23472e-11	7834.79	8325.65	12644.2	11998.8	239.014	251.176	368.844	355.508
ENSG00000156804	0	1.41181	4.32253e-09	2.20138	9.83784e-11	80.3953	85.6569	251.615	190.335	2.453	2.584	7.34	5.639
ENSG00000102230	0	-0.600848	4.74962e-09	4.37603	1.08939e-10	823.248	848.601	557.011	544.446	25.115	25.601	16.249	16.131
ENSG00000168488	0	0.598199	4.81101e-09	7.87133	1.10914e-10	6290.13	6187.22	9328.02	9546.61	191.891	186.662	272.109	282.852
ENSG00000276600	0	-1.45183	4.86746e-09	1.52135	1.12503e-10	140.424	135.457	44.1768	56.4364	4.284	4.087	1.289	1.672
ENSG00000164237	0	0.66567	5.33036e-09	4.35748	1.24145e-10	508.098	550.794	894.099	784.577	15.5	16.617	26.082	23.246
ENSG00000026559	0	0.592323	5.3644e-09	4.48271	1.25254e-10	606.716	584.658	878.733	916.262	18.509	17.639	25.634	27.148
ENSG00000154146	0	-0.596035	5.50304e-09	5.66669	1.2914e-10	2187.82	1903.38	1271.52	1433.04	66.743	57.423	37.092	42.459
ENSG00000163884	0	0.725753	5.72306e-09	4.6056	1.34978e-10	688.184	537.846	1037.19	989.298	20.994	16.226	30.256	29.311
ENSG00000147119	0	-0.638943	5.81328e-09	5.02092	1.37448e-10	1401.02	1243.02	783.657	912.943	42.741	37.501	22.86	27.049
ENSG00000223382	0	-2.24082	6.84474e-09	-0.0115279	1.63047e-10	51.453	51.7926	10.564	11.066	1.57	1.563	0.308	0.328
ENSG00000133816	0	1.13194	6.84649e-09	2.84217	1.63492e-10	136.136	162.35	356.295	297.675	4.153	4.898	10.394	8.82
ENSG00000177181	0	-0.596744	8.1378e-09	4.36282	1.95288e-10	820.032	834.657	559.892	533.38	25.017	25.181	16.333	15.803
ENSG00000203667	0	-1.20399	8.17509e-09	2.22325	1.96665e-10	217.603	213.146	89.3139	97.3805	6.638	6.43	2.605	2.885
ENSG00000125848	0	-0.629298	8.45705e-09	4.50762	2.04944e-10	882.204	964.138	561.813	630.76	26.913	29.087	16.389	18.689
ENSG00000132016	0	-0.852282	8.59973e-09	3.29762	2.08909e-10	423.415	419.32	229.527	236.812	12.917	12.65	6.696	7.016
ENSG00000171160	0	0.599443	9.04445e-09	4.4264	2.20778e-10	546.688	595.614	879.694	849.867	16.678	17.969	25.662	25.18
ENSG00000156976	0	0.665594	9.97167e-09	8.12212	2.46352e-10	7311.68	7119.48	12382.9	10493.9	223.056	214.787	361.224	310.918
ENSG00000103485	0	0.755773	1.01589e-08	4.19816	2.51576e-10	483.444	428.285	839.358	699.369	14.748	12.921	24.485	20.721
ENSG00000070808	0	-0.963108	1.01987e-08	2.95168	2.53687e-10	332.3	347.608	175.747	172.629	10.137	10.487	5.127	5.115
ENSG00000130158	0	0.660462	1.01987e-08	4.14402	2.53764e-10	470.58	444.221	699.145	745.846	14.356	13.402	20.395	22.098
ENSG00000137501	0	-2.35798	1.03283e-08	-0.0648376	2.57599e-10	56.8127	43.8245	10.564	8.85278	1.733	1.322	0.308	0.262
ENSG00000174600	0	-1.11571	1.19217e-08	2.71638	3.00151e-10	316.221	280.875	125.808	149.391	9.647	8.474	3.67	4.426
ENSG00000166130	0	-0.629374	1.19217e-08	4.40572	2.99913e-10	912.218	807.765	566.615	544.446	27.829	24.369	16.529	16.131
ENSG00000140691	0	-0.707159	1.21783e-08	3.78451	3.07329e-10	571.342	568.722	352.454	345.258	17.43	17.158	10.281	10.23
ENSG00000132481	0	0.796054	1.23074e-08	4.19965	3.11314e-10	496.307	400.396	718.352	837.694	15.141	12.08	20.955	24.82
ENSG00000091592	0	-0.588716	1.4069e-08	7.40863	3.5919e-10	7074.78	6593.59	4468.57	4613.4	215.829	198.922	130.353	136.688
ENSG00000261716	0	-1.37538	1.41743e-08	1.45861	3.63441e-10	128.632	131.473	48.0182	52.0101	3.924	3.966	1.401	1.541
ENSG00000118418	0	-0.745654	1.47273e-08	4.46894	3.80339e-10	1025.84	827.685	514.755	589.816	31.295	24.97	15.016	17.475
ENSG00000189410	0	1.40356	2.09536e-08	2.12338	5.53491e-10	63.2443	94.621	221.844	195.868	1.929	2.855	6.471	5.803
ENSG00000176171	0	-0.818612	2.16358e-08	7.19509	5.75339e-10	6498.08	6025.86	4102.68	2994.45	198.236	181.794	119.68	88.721
ENSG00000101888	0	-0.602881	2.29959e-08	4.24519	6.14218e-10	765.363	761.948	501.31	503.502	23.349	22.987	14.624	14.918
ENSG00000139318	0	-0.600921	2.31115e-08	7.39687	6.19218e-10	7053.35	6549.77	4295.71	4666.52	215.175	197.599	125.311	138.262
ENSG00000166689	0	1.16	2.31115e-08	2.23174	6.20031e-10	95.4024	96.613	219.923	209.147	2.91	2.915	6.415	6.197
ENSG00000170275	0	0.599122	2.33241e-08	8.76244	6.28486e-10	10948.8	12187.2	18351.6	16668.7	334.012	367.674	535.337	493.869
ENSG00000066084	0	0.643055	2.37924e-08	7.5197	6.43911e-10	4397.09	5199.18	7477.4	7496.09	134.141	156.854	218.124	222.098
ENSG00000163703	0	0.697852	2.50881e-08	4.2137	6.80455e-10	448.07	497.009	824.953	707.116	13.669	14.994	24.065	20.951
ENSG00000158195	0	0.620506	2.62277e-08	7.83987	7.16003e-10	5776.67	6318.69	9759.22	8822.9	176.228	190.628	284.687	261.41
ENSG00000005893	0	0.653659	2.67437e-08	7.99641	7.33243e-10	6313.71	6981.04	11187.3	9712.6	192.611	210.61	326.345	287.77
ENSG00000162300	0	1.01974	2.76883e-08	3.64928	7.60776e-10	236.898	315.735	631.92	488.009	7.227	9.525	18.434	14.459
ENSG00000204347	0	-1.19478	3.25843e-08	2.67127	8.99143e-10	334.444	253.983	130.61	126.152	10.203	7.662	3.81	3.738
ENSG00000105550	0	4.4845	3.35889e-08	-1.11872	9.32806e-10	1.07194	0.996011	31.692	19.9187	0.033	0.03	0.924	0.59
ENSG00000109819	0	1.70991	3.38569e-08	0.560764	9.42245e-10	20.3668	23.9043	77.7895	67.5024	0.621	0.721	2.269	2
ENSG00000170961	0	-0.674755	4.04388e-08	4.80458	1.14926e-09	1119.1	1178.28	629.999	807.816	34.14	35.547	18.378	23.934
ENSG00000105613	0	0.593788	4.4173e-08	5.29679	1.25799e-09	1153.4	942.226	1596.13	1564.73	35.187	28.426	46.561	46.361
ENSG00000173013	0	-1.8086	4.47803e-08	0.343516	1.28057e-09	65.3882	60.7566	19.2073	16.599	1.995	1.833	0.56	0.492
ENSG00000069702	0	0.916409	5.07018e-08	3.56155	1.47681e-09	229.395	315.735	514.755	513.461	6.998	9.525	15.016	15.213
ENSG00000113742	0	0.691325	5.21732e-08	4.79427	1.52582e-09	613.148	805.773	1170.68	1118.77	18.705	24.309	34.15	33.148
ENSG00000136826	0	1.25444	5.31072e-08	1.90872	1.5594e-09	80.3953	65.7367	180.548	168.203	2.453	1.983	5.267	4.984
ENSG00000204950	0	-0.95791	5.44633e-08	2.83309	1.60243e-09	317.293	307.767	156.539	164.883	9.68	9.285	4.566	4.885
ENSG00000132470	0	1.37332	5.46936e-08	1.29249	1.61243e-09	48.2372	40.8364	118.125	112.873	1.472	1.232	3.446	3.344
ENSG00000197852	0	-0.630545	5.9864e-08	6.67313	1.77545e-09	3913.64	4389.42	2354.81	3003.3	119.393	132.424	68.693	88.984
ENSG00000279690	0	-0.973576	6.67467e-08	2.99329	1.99532e-09	371.962	329.68	163.262	193.654	11.347	9.946	4.763	5.738
ENSG00000161835	0	0.64639	7.07602e-08	3.96534	2.11947e-09	421.271	391.432	640.563	630.76	12.852	11.809	18.686	18.689
ENSG00000100060	0	0.725987	7.14125e-08	4.15421	2.14322e-09	455.573	440.237	819.191	661.745	13.898	13.281	23.897	19.607
ENSG00000118007	0	-0.599931	7.22598e-08	4.67049	2.17291e-09	1001.19	1049.8	619.435	732.567	30.543	31.671	18.07	21.705
ENSG00000111077	0	-0.623004	7.25182e-08	4.62505	2.18495e-09	941.161	1058.76	600.228	697.156	28.712	31.942	17.509	20.656
ENSG00000166450	0	0.708886	7.75051e-08	3.96365	2.34892e-09	374.106	416.332	691.462	599.776	11.413	12.56	20.171	17.77
ENSG00000135749	0	1.3508	7.78582e-08	1.45062	2.36898e-09	45.0214	55.7766	134.451	122.832	1.373	1.683	3.922	3.639
ENSG00000081181	0	0.81377	8.29541e-08	3.59652	2.53851e-09	269.056	315.735	549.328	478.05	8.208	9.525	16.025	14.164
ENSG00000128833	0	-1.0716	8.71164e-08	3.25542	2.67102e-09	395.545	466.133	167.103	242.345	12.067	14.063	4.875	7.18
ENSG00000132434	0	-0.595334	8.84942e-08	4.68094	2.7237e-09	1075.15	988.043	631.92	732.567	32.799	29.808	18.434	21.705
ENSG00000182902	0	0.863722	1.02957e-07	3.30756	3.1992e-09	231.538	236.055	388.947	461.451	7.063	7.122	11.346	13.672
ENSG00000138336	0	0.642361	1.03568e-07	4.7593	3.22428e-09	668.889	745.016	1212.94	992.618	20.406	22.476	35.383	29.41
ENSG00000168490	0	1.63822	1.12361e-07	0.575829	3.55103e-09	23.5826	22.9082	78.7499	66.3958	0.719	0.691	2.297	1.967
ENSG00000178607	0	0.689297	1.29076e-07	3.67171	4.14018e-09	324.797	325.695	528.2	520.101	9.909	9.826	15.408	15.41
ENSG00000171812	0	1.33054	1.53883e-07	1.49621	4.99939e-09	50.381	54.7806	144.055	120.619	1.537	1.653	4.202	3.574
ENSG00000271303	0	0.684266	1.54509e-07	4.43232	5.02883e-09	480.228	626.491	895.059	881.958	14.65	18.901	26.11	26.131
ENSG00000212907	0	0.991213	1.62979e-07	9.21684	5.37178e-09	15075.7	11601.5	21564	31424	459.912	350.006	629.046	931.049
ENSG00000172086	0	-0.653495	1.63589e-07	3.80996	5.40153e-09	584.206	559.758	365.899	360.751	17.822	16.887	10.674	10.689
ENSG00000213888	0	-1.47433	1.7214e-07	0.858605	5.71431e-09	92.1866	80.6769	28.8109	33.1979	2.812	2.434	0.84	0.984
ENSG00000137033	0	-1.08578	1.92706e-07	2.41713	6.45383e-09	225.107	255.975	112.363	113.979	6.867	7.722	3.278	3.377
ENSG00000138944	0	0.790377	1.95107e-07	3.74989	6.56736e-09	296.927	360.556	524.359	611.948	9.058	10.878	15.296	18.131
ENSG00000102034	0	0.659141	2.04902e-07	3.83054	6.93477e-09	350.523	385.456	591.584	569.897	10.693	11.629	17.257	16.885
ENSG00000260822	0	-0.738361	2.07227e-07	4.82034	7.02567e-09	1363.5	998.003	695.304	719.288	41.596	30.109	20.283	21.311
ENSG00000168386	0	-1.13636	2.19584e-07	2.18091	7.50937e-09	221.891	190.238	93.1553	94.0607	6.769	5.739	2.717	2.787
ENSG00000105877	0	-1.29459	2.7828e-07	1.64003	9.68074e-09	157.575	133.465	65.3048	53.1167	4.807	4.027	1.905	1.574
ENSG00000198763	0	0.793249	2.93423e-07	9.63745	1.0294e-08	20632.6	18409.3	28031.1	39568.6	629.436	555.388	817.699	1172.36
ENSG00000141524	0	1.50254	3.00523e-07	1.37512	1.05748e-08	39.6617	48.8045	146.936	104.02	1.21	1.472	4.286	3.082
ENSG00000118322	0	-1.20018	3.01409e-07	2.20651	1.06275e-08	198.308	227.09	79.7102	105.127	6.05	6.851	2.325	3.115
ENSG00000115350	0	-0.596437	3.04749e-07	4.24004	1.07632e-08	803.953	715.136	507.072	496.862	24.526	21.575	14.792	14.721
ENSG00000104524	0	-0.898462	3.14529e-07	3.22044	1.12385e-08	392.329	415.336	188.231	244.558	11.969	12.53	5.491	7.246
ENSG00000132323	0	-0.608701	3.8655e-07	4.74099	1.40626e-08	1134.11	1024.89	636.721	777.938	34.598	30.92	18.574	23.049
ENSG00000070540	0	0.691412	4.90427e-07	3.86408	1.82753e-08	407.336	335.656	612.712	586.496	12.427	10.126	17.874	17.377
ENSG00000105204	0	-0.624575	4.91366e-07	4.09879	1.83683e-08	706.406	681.271	416.798	482.476	21.55	20.553	12.158	14.295
ENSG00000137338	0	-0.926121	4.97194e-07	2.72117	1.86155e-08	294.783	278.883	148.856	152.71	8.993	8.414	4.342	4.525
ENSG00000185924	0	0.68507	5.00413e-07	4.02776	1.8795e-08	439.494	395.416	730.837	610.842	13.408	11.929	21.319	18.098
ENSG00000225217	0	-1.12244	5.88263e-07	2.34768	2.25801e-08	221.891	240.039	91.2346	120.619	6.769	7.242	2.661	3.574
ENSG00000129151	0	-1.08783	5.90865e-07	2.78636	2.27148e-08	319.437	303.783	119.085	173.736	9.745	9.165	3.474	5.148
ENSG00000205358	0	4.96389	6.03433e-07	-1.4925	2.33047e-08	0	0.996011	15.3658	23.2385	0	0.03	0.448	0.689
ENSG00000132773	0	-0.617833	6.43395e-07	3.99594	2.49619e-08	656.025	633.463	394.71	444.852	20.013	19.111	11.514	13.18
ENSG00000065923	0	0.593213	6.44166e-07	4.67805	2.50678e-08	751.428	612.547	1065.04	991.511	22.924	18.48	31.069	29.377
ENSG00000105639	0	1.66886	7.15435e-07	0.298079	2.801e-08	21.4387	15.9362	59.5426	59.7562	0.654	0.481	1.737	1.77
ENSG00000112715	0	-0.784724	7.27646e-07	7.59407	2.85309e-08	7731.88	8644.38	5539.38	3960.51	235.875	260.792	161.59	117.344
ENSG00000205929	0	-0.627524	7.32038e-07	3.85059	2.87463e-08	565.983	602.586	363.978	391.735	17.266	18.179	10.618	11.607
ENSG00000179598	0	0.715925	7.4534e-07	3.64176	2.94445e-08	314.078	315.735	557.011	476.943	9.581	9.525	16.249	14.131
ENSG00000117266	0	0.913211	7.56432e-07	3.34451	2.99718e-08	240.114	229.082	507.072	376.243	7.325	6.911	14.792	11.148
ENSG00000122359	0	0.686096	8.44879e-07	3.59939	3.39247e-08	293.711	325.695	486.905	509.035	8.96	9.826	14.204	15.082
ENSG00000162373	0	-0.787923	8.53353e-07	3.11201	3.43656e-08	358.027	370.516	211.28	210.253	10.922	11.178	6.163	6.23
ENSG00000277734	0	-1.26459	8.57415e-07	2.00432	3.46303e-08	175.798	198.206	62.4237	92.9542	5.363	5.98	1.821	2.754
ENSG00000155897	0	-1.76767	8.73532e-07	0.427245	3.53327e-08	66.4601	66.7327	27.8506	11.066	2.027	2.013	0.812	0.328
ENSG00000176438	0	1.35753	8.76476e-07	1.77935	3.55035e-08	60.0285	66.7327	191.112	133.898	1.831	2.013	5.575	3.967
ENSG00000162139	0	0.682838	1.01994e-06	3.98607	4.20366e-08	381.61	430.277	711.63	590.923	11.642	12.981	20.759	17.508
ENSG00000147041	0	-1.62259	1.09409e-06	0.421409	4.53506e-08	56.8127	72.7088	23.0487	18.8121	1.733	2.194	0.672	0.557
ENSG00000187479	0	-0.872058	1.15145e-06	3.69909	4.78638e-08	627.083	493.025	265.061	346.365	19.13	14.874	7.732	10.262
ENSG00000175206	0	2.39714	1.23067e-06	-0.511094	5.17373e-08	8.5755	4.98005	40.3353	32.0913	0.262	0.15	1.177	0.951
ENSG00000197928	0	0.89015	1.33796e-06	2.79746	5.70367e-08	167.222	156.374	285.228	314.274	5.101	4.718	8.32	9.311
ENSG00000108691	0	-1.63223	1.35445e-06	1.39382	5.78198e-08	102.906	157.37	31.692	52.0101	3.139	4.748	0.924	1.541
ENSG00000128591	0	0.688399	1.40166e-06	3.5696	6.00832e-08	288.351	317.727	508.033	468.091	8.797	9.585	14.82	13.869
ENSG00000123689	0	-1.04786	1.57604e-06	2.21853	6.87963e-08	191.877	223.106	100.838	99.5937	5.854	6.731	2.942	2.951
ENSG00000074935	0	0.689224	1.6307e-06	3.67891	7.15353e-08	329.085	324.699	486.905	566.578	10.039	9.796	14.204	16.787
ENSG00000225783	0	0.868039	1.7373e-06	2.91848	7.66214e-08	170.438	185.258	302.515	346.365	5.2	5.589	8.825	10.262
ENSG00000164938	0	-0.689366	1.78681e-06	3.6727	7.89791e-08	492.019	557.766	307.317	343.045	15.01	16.827	8.965	10.164
ENSG00000172732	0	-0.673262	1.84967e-06	4.07127	8.21226e-08	674.248	705.176	378.383	485.796	20.569	21.274	11.038	14.393
ENSG00000271614	0	-1.27257	1.85495e-06	1.19461	8.25757e-08	100.762	110.557	37.4542	49.7969	3.074	3.335	1.093	1.475
ENSG00000160867	0	0.59793	1.8815e-06	4.17814	8.39799e-08	500.595	461.153	779.816	675.024	15.272	13.912	22.748	20
ENSG00000204934	0	-1.2096	1.93531e-06	1.5608	8.6724e-08	147.927	122.509	54.7408	61.9694	4.513	3.696	1.597	1.836
ENSG00000160716	0	-1.10046	1.97141e-06	1.7083	8.92713e-08	145.783	147.41	70.1066	66.3958	4.447	4.447	2.045	1.967
ENSG00000011638	0	0.645943	2.01117e-06	4.27753	9.11904e-08	507.026	502.985	883.535	696.05	15.468	15.175	25.774	20.623
ENSG00000166482	0	1.47466	2.19948e-06	0.567733	1.00118e-07	21.4387	28.8843	74.9084	65.2892	0.654	0.871	2.185	1.934
ENSG00000276248	0	1.5562	2.21262e-06	0.360737	1.00846e-07	23.5826	17.9282	60.5029	61.9694	0.719	0.541	1.765	1.836
ENSG00000169288	0	-0.673095	2.39176e-06	4.14546	1.09575e-07	775.01	677.287	404.313	505.715	23.643	20.433	11.794	14.984
ENSG00000184545	0	0.611809	2.48162e-06	3.71152	1.14131e-07	349.451	341.632	532.042	523.42	10.661	10.307	15.52	15.508
ENSG00000148908	0	0.78343	2.57386e-06	4.25435	1.19132e-07	525.249	411.352	920.989	690.517	16.024	12.41	26.866	20.459
ENSG00000107821	0	-0.705891	2.78497e-06	3.63462	1.3078e-07	545.616	481.073	339.009	289.928	16.645	14.513	9.889	8.59
ENSG00000263528	0	-1.14538	2.87686e-06	2.07386	1.35361e-07	190.805	192.23	71.0669	101.807	5.821	5.799	2.073	3.016
ENSG00000177888	0	0.587628	2.95698e-06	4.96893	1.40178e-07	749.284	924.298	1357.95	1155.29	22.858	27.885	39.613	34.229
ENSG00000145990	0	0.764835	2.9826e-06	3.10083	1.41568e-07	204.74	218.126	370.701	347.471	6.246	6.581	10.814	10.295
ENSG00000253738	0	-0.638079	3.08259e-06	3.74632	1.47768e-07	578.846	510.953	346.691	353.004	17.659	15.415	10.113	10.459
ENSG00000125629	0	-0.599484	3.10117e-06	4.37209	1.48842e-07	833.967	832.665	615.593	483.583	25.442	25.121	17.958	14.328
ENSG00000007392	0	-0.717858	3.32205e-06	3.89661	1.6003e-07	646.378	589.638	323.643	427.146	19.719	17.789	9.441	12.656
ENSG00000184828	0	1.13413	3.37943e-06	1.45751	1.63791e-07	56.8127	55.7766	127.728	119.512	1.733	1.683	3.726	3.541
ENSG00000272655	0	-1.58475	3.71391e-06	0.352416	1.82192e-07	54.6688	67.7287	24.0091	16.599	1.668	2.043	0.7	0.492
ENSG00000173110	0	-1.23344	3.79083e-06	1.65878	1.86189e-07	160.791	130.477	52.82	70.8222	4.905	3.936	1.541	2.098
ENSG00000179111	0	1.22869	3.91157e-06	1.5103	1.93042e-07	57.8846	53.7846	147.896	113.979	1.766	1.623	4.314	3.377
ENSG00000059728	0	0.608383	3.99017e-06	3.69925	1.97391e-07	350.523	335.656	532.042	513.461	10.693	10.126	15.52	15.213
ENSG00000139269	0	2.58713	4.09469e-06	0.290228	2.03286e-07	2.14387	19.9202	88.3535	45.3705	0.065	0.601	2.577	1.344
ENSG00000163888	0	-0.682702	4.1918e-06	3.53554	2.08849e-07	453.429	499.001	278.506	314.274	13.833	15.054	8.124	9.311
ENSG00000125772	0	0.653816	4.57797e-06	4.31132	2.28629e-07	502.738	527.886	703.947	916.262	15.337	15.926	20.535	27.148
ENSG00000176209	0	-0.643697	4.61059e-06	4.10694	2.31073e-07	778.226	624.499	437.926	459.238	23.741	18.84	12.775	13.607
ENSG00000113739	0	1.42797	4.69461e-06	2.32908	2.36306e-07	82.5391	97.609	311.158	173.736	2.518	2.945	9.077	5.148
ENSG00000269026	0	1.69792	4.95433e-06	0.156021	2.5093e-07	18.2229	14.9402	46.0975	61.9694	0.556	0.451	1.345	1.836
ENSG00000007062	0	-0.986951	5.18107e-06	2.64181	2.6542e-07	249.761	300.795	154.619	122.832	7.619	9.075	4.51	3.639
ENSG00000181856	0	0.67315	5.22096e-06	3.83514	2.68128e-07	391.257	342.628	639.603	530.06	11.936	10.337	18.658	15.705
ENSG00000105963	0	0.979092	5.70194e-06	2.36215	2.94175e-07	126.489	102.589	232.408	219.106	3.859	3.095	6.78	6.492
ENSG00000117394	0	-0.599886	5.86993e-06	7.85034	3.04226e-07	8641.96	9984.01	6724.47	5556.22	263.638	301.207	196.16	164.623
ENSG00000174004	0	1.26528	6.27068e-06	0.869367	3.27584e-07	38.5897	30.8763	86.4328	80.7816	1.177	0.932	2.521	2.393
ENSG00000141934	0	0.75332	6.46481e-06	3.05472	3.41156e-07	199.38	212.15	359.176	334.192	6.082	6.4	10.478	9.902
ENSG00000136279	0	-0.637376	6.61583e-06	6.06945	3.50296e-07	2757.02	2715.12	1453.03	2061.59	84.108	81.912	42.387	61.082
ENSG00000197557	0	-1.35676	7.05328e-06	2.3488	3.77201e-07	213.315	271.911	66.2651	122.832	6.508	8.203	1.933	3.639
ENSG00000159917	0	-1.45716	7.11398e-06	0.601232	3.80866e-07	81.4672	61.7527	22.0884	29.8781	2.485	1.863	0.644	0.885
ENSG00000135549	0	-0.749	7.5654e-06	3.09713	4.06373e-07	375.178	338.644	207.439	216.893	11.445	10.217	6.051	6.426
ENSG00000178385	0	0.688897	7.5689e-06	3.44865	4.07007e-07	256.193	300.795	436.966	460.344	7.816	9.075	12.747	13.639
ENSG00000225792	0	-1.19755	7.8244e-06	0.996037	4.23053e-07	88.9708	91.633	36.4938	42.0507	2.714	2.764	1.065	1.246
ENSG00000244694	0	-1.40998	7.93974e-06	0.575924	4.29757e-07	69.6759	69.7207	20.1676	32.0913	2.126	2.103	0.588	0.951
ENSG00000095539	0	0.635131	8.34281e-06	3.63787	4.56001e-07	347.308	302.787	516.676	492.436	10.595	9.135	15.072	14.59
ENSG00000272031	0	0.726658	8.60824e-06	3.29077	4.7593e-07	222.963	267.927	416.798	395.055	6.802	8.083	12.158	11.705
ENSG00000172602	0	-1.10811	9.39185e-06	1.55837	5.22754e-07	143.64	120.517	61.4633	60.8628	4.382	3.636	1.793	1.803
ENSG00000178531	0	-0.597319	1.01358e-05	7.40337	5.66552e-07	7314.9	6335.62	4039.29	4976.37	223.154	191.139	117.831	147.443
ENSG00000132294	0	-0.618003	1.0147e-05	4.0959	5.67775e-07	647.45	735.056	405.274	494.649	19.752	22.176	11.822	14.656
ENSG00000186792	0	-1.27062	1.02939e-05	0.812305	5.76605e-07	76.1075	84.6609	28.8109	37.6243	2.322	2.554	0.84	1.115
ENSG00000100228	0	-0.643794	1.03864e-05	4.02277	5.83012e-07	652.81	670.315	366.859	479.157	19.915	20.223	10.702	14.197
ENSG00000255571	0	-1.19402	1.15562e-05	1.81919	6.56169e-07	138.28	185.258	61.4633	79.675	4.218	5.589	1.793	2.361
ENSG00000154358	0	1.12009	1.25775e-05	1.60345	7.23061e-07	72.8917	52.7886	138.292	135.005	2.224	1.593	4.034	4
ENSG00000277161	0	-0.716645	1.36454e-05	3.09417	7.91689e-07	340.876	365.536	210.32	219.106	10.399	11.028	6.135	6.492
ENSG00000112149	0	-0.597441	1.40214e-05	3.6079	8.16531e-07	487.731	491.033	312.118	334.192	14.879	14.814	9.105	9.902
ENSG00000099958	0	0.738969	1.41896e-05	3.2453	8.2996e-07	210.1	262.947	399.511	389.522	6.409	7.933	11.654	11.541
ENSG00000156398	0	-0.985665	1.4387e-05	1.83731	8.44895e-07	156.503	156.374	75.8688	81.8882	4.774	4.718	2.213	2.426
ENSG00000137135	0	-0.712517	1.47342e-05	3.2154	8.70497e-07	407.336	360.556	224.725	243.451	12.427	10.878	6.555	7.213
ENSG00000080854	0	1.34788	1.50915e-05	2.68318	8.95169e-07	76.1075	164.342	320.762	291.035	2.322	4.958	9.357	8.623
ENSG00000254682	0	0.620349	1.5761e-05	3.50112	9.40456e-07	296.927	297.807	474.42	439.319	9.058	8.985	13.839	13.016
ENSG00000160161	0	0.836545	1.64621e-05	2.73274	9.86174e-07	169.366	147.41	268.902	296.568	5.167	4.447	7.844	8.787
ENSG00000128596	0	0.66259	1.6511e-05	3.75903	9.91051e-07	323.725	375.496	605.99	500.182	9.876	11.328	17.677	14.82
ENSG00000198890	0	-0.632074	1.80218e-05	5.02025	1.09236e-06	1261.67	1376.49	706.828	993.724	38.489	41.527	20.619	29.443
ENSG00000118762	0	-0.705689	1.81061e-05	3.4786	1.10067e-06	472.724	448.205	248.734	315.38	14.421	13.522	7.256	9.344
ENSG00000184208	0	-0.723948	1.84204e-05	3.17257	1.12413e-06	400.904	346.612	220.884	231.279	12.23	10.457	6.443	6.852
ENSG00000180626	0	-1.08316	1.84733e-05	1.24052	1.12844e-06	106.122	103.585	48.9786	49.7969	3.237	3.125	1.429	1.475
ENSG00000108551	0	1.01177	1.99491e-05	1.769	1.23506e-06	73.9636	74.7008	160.381	139.431	2.256	2.254	4.678	4.131
ENSG00000187624	0	-0.938176	2.0499e-05	2.96441	1.27152e-06	401.976	279.879	179.588	175.949	12.263	8.444	5.239	5.213
ENSG00000168806	0	-0.76002	2.13149e-05	2.87201	1.32841e-06	297.998	313.743	173.826	187.015	9.091	9.465	5.071	5.541
ENSG00000148926	0	-1.30556	2.34715e-05	3.28691	1.47251e-06	451.285	474.101	261.219	112.873	13.767	14.303	7.62	3.344
ENSG00000260804	0	-1.14949	2.54625e-05	2.61288	1.60792e-06	291.567	267.927	90.2742	161.563	8.895	8.083	2.633	4.787
ENSG00000165186	0	0.587848	2.56456e-05	3.58412	1.62553e-06	314.078	324.699	464.816	494.649	9.581	9.796	13.559	14.656
ENSG00000251002	0	-2.14891	2.68573e-05	-0.450762	1.71659e-06	26.7984	46.8125	8.64328	7.74618	0.818	1.412	0.252	0.23
ENSG00000167740	0	-0.705623	2.75328e-05	3.04082	1.76625e-06	341.948	336.652	198.795	216.893	10.432	10.156	5.799	6.426
ENSG00000188549	0	-1.04531	3.00003e-05	2.73712	1.95108e-06	320.509	275.895	110.442	178.162	9.778	8.323	3.222	5.279
ENSG00000227218	0	-2.14873	3.1191e-05	-0.626933	2.05054e-06	37.5178	26.8923	7.68291	6.63958	1.145	0.811	0.224	0.197
ENSG00000132849	0	0.861679	3.1191e-05	2.61754	2.05059e-06	156.503	132.469	280.426	244.558	4.774	3.996	8.18	7.246
ENSG00000250644	0	1.7126	3.17222e-05	-0.120937	2.09112e-06	12.8632	13.9441	37.4542	50.9035	0.392	0.421	1.093	1.508
ENSG00000150722	0	-3.41849	3.68774e-05	-1.49398	2.47444e-06	21.4387	14.9402	0.960364	2.21319	0.654	0.451	0.028	0.066
ENSG00000269743	0	-0.648224	3.944e-05	3.53611	2.67894e-06	502.738	441.233	277.545	324.233	15.337	13.312	8.096	9.607
ENSG00000196810	0	-0.706776	4.45678e-05	3.3263	3.06141e-06	431.991	396.412	223.765	283.289	13.179	11.959	6.527	8.393
ENSG00000220008	0	1.10721	4.46043e-05	1.82363	3.06733e-06	61.1004	86.6529	176.707	141.644	1.864	2.614	5.155	4.197
ENSG00000243244	0	0.702334	4.52199e-05	3.06905	3.11953e-06	205.812	219.122	366.859	324.233	6.279	6.611	10.702	9.607
ENSG00000113504	0	0.780716	4.59008e-05	3.4475	3.17733e-06	225.107	309.759	502.27	416.08	6.867	9.345	14.652	12.328
ENSG00000231064	0	-0.983741	4.5989e-05	2.43058	3.18886e-06	244.402	230.078	97.9571	141.644	7.456	6.941	2.858	4.197
ENSG00000257365	0	-0.724845	5.05438e-05	2.8777	3.547e-06	295.855	312.747	178.628	189.228	9.026	9.435	5.211	5.607
ENSG00000196659	0	-0.864722	5.05568e-05	2.25676	3.55328e-06	209.028	199.202	106.6	117.299	6.377	6.01	3.11	3.475
ENSG00000156265	0	-1.13187	5.14721e-05	0.894319	3.62474e-06	87.8988	77.6888	35.5335	39.8375	2.682	2.344	1.037	1.18
ENSG00000114670	0	-1.55132	5.43302e-05	0.131215	3.86014e-06	41.8055	61.7527	16.3262	18.8121	1.275	1.863	0.476	0.557
ENSG00000273117	0	-0.952084	5.43943e-05	1.73918	3.87066e-06	138.28	151.394	72.0273	77.4618	4.218	4.567	2.101	2.295
ENSG00000224914	0	-1.02421	5.68385e-05	1.71315	4.06516e-06	131.848	157.37	63.384	78.5684	4.022	4.748	1.849	2.328
ENSG00000123836	0	0.594704	5.70956e-05	3.92211	4.09028e-06	382.681	423.305	544.526	671.704	11.674	12.771	15.884	19.902
ENSG00000136682	0	-0.650404	6.23153e-05	3.39177	4.51198e-06	457.717	396.412	288.109	255.624	13.963	11.959	8.404	7.574
ENSG00000213025	0	-1.14379	6.37448e-05	0.760281	4.62676e-06	76.1075	74.7008	32.6524	35.4111	2.322	2.254	0.953	1.049
ENSG00000103226	0	0.60836	6.55244e-05	3.2936	4.76366e-06	257.265	259.959	398.551	389.522	7.848	7.843	11.626	11.541
ENSG00000114737	0	0.821699	6.84139e-05	2.3499	5.00826e-06	124.345	119.521	215.122	215.786	3.793	3.606	6.275	6.393
ENSG00000242808	0	-0.590825	7.15283e-05	4.6649	5.26762e-06	1026.92	1010.95	562.773	789.004	31.328	30.499	16.417	23.377
ENSG00000161912	0	-0.955978	7.1569e-05	1.57585	5.27484e-06	131.848	126.493	64.3444	68.609	4.022	3.816	1.877	2.033
ENSG00000091622	0	0.871251	7.1674e-05	2.42374	5.28681e-06	115.769	135.457	245.853	213.573	3.532	4.087	7.172	6.328
ENSG00000260664	0	-1.18548	7.56627e-05	0.734352	5.61864e-06	69.6759	79.6808	27.8506	37.6243	2.126	2.404	0.812	1.115
ENSG00000168528	0	0.636797	7.56627e-05	3.35132	5.62117e-06	256.193	275.895	384.146	442.639	7.816	8.323	11.206	13.115
ENSG00000186352	0	-0.949295	7.6003e-05	1.71556	5.65541e-06	138.28	146.414	79.7102	67.5024	4.218	4.417	2.325	2
ENSG00000114405	0	-0.697389	7.87648e-05	2.90292	5.90271e-06	315.149	299.799	186.311	192.548	9.614	9.045	5.435	5.705
ENSG00000163406	0	-1.36442	7.97022e-05	0.212565	5.97767e-06	50.381	55.7766	21.128	19.9187	1.537	1.683	0.616	0.59
ENSG00000161920	0	-0.6147	8.24065e-05	3.34445	6.19507e-06	431.991	386.452	271.783	262.264	13.179	11.659	7.928	7.77
ENSG00000261799	0	-0.951796	8.81048e-05	1.7803	6.68059e-06	159.719	138.445	72.0273	81.8882	4.873	4.177	2.101	2.426
ENSG00000167037	0	1.2247	9.22e-05	0.534879	7.01829e-06	26.7984	28.8843	59.5426	70.8222	0.818	0.871	1.737	2.098
ENSG00000215018	0	-1.48079	9.4e-05	0.5245	7.17747e-06	79.3233	56.7726	15.3658	33.1979	2.42	1.713	0.448	0.984
ENSG00000140067	0	-0.907898	9.49329e-05	3.19916	7.2767e-06	431.991	365.536	162.302	262.264	13.179	11.028	4.735	7.77
ENSG00000104899	0	-1.43456	0.000109122	1.46255	8.45435e-06	166.15	97.609	36.4938	60.8628	5.069	2.945	1.065	1.803
ENSG00000248008	0	-0.922611	0.000109757	1.67611	8.51005e-06	143.64	131.473	72.9877	71.9288	4.382	3.966	2.129	2.131
ENSG00000237797	0	-1.07707	0.000112385	0.919575	8.72707e-06	87.8988	78.6848	42.256	36.5177	2.682	2.374	1.233	1.082
ENSG00000181409	0	0.968231	0.000112776	1.71097	8.77075e-06	72.8917	72.7088	127.728	157.137	2.224	2.194	3.726	4.656
ENSG00000127125	0	0.624259	0.00011438	3.33804	8.90893e-06	281.919	248.007	430.243	386.202	8.6	7.482	12.551	11.443
ENSG00000143494	0	0.695535	0.000114723	2.82959	8.9627e-06	182.229	178.286	288.109	295.461	5.559	5.379	8.404	8.754
ENSG00000141526	0	-2.07954	0.000115251	3.38528	9.01078e-06	468.436	657.367	221.844	44.2639	14.29	19.832	6.471	1.311
ENSG00000164949	0	0.848107	0.000120522	2.55172	9.48687e-06	137.208	140.437	279.466	220.213	4.186	4.237	8.152	6.525
ENSG00000120860	0	-0.721011	0.000120904	2.72856	9.53119e-06	280.847	266.931	167.103	164.883	8.568	8.053	4.875	4.885
ENSG00000135116	0	0.838794	0.000121343	2.32217	9.5801e-06	116.841	120.517	228.567	195.868	3.564	3.636	6.668	5.803
ENSG00000244682	0	-1.12533	0.000124022	2.03581	9.82819e-06	180.085	191.234	61.4633	108.447	5.494	5.769	1.793	3.213
ENSG00000147145	0	-1.02152	0.000125718	1.39305	9.97742e-06	117.913	112.549	48.0182	65.2892	3.597	3.395	1.401	1.934
ENSG00000140104	0	-0.76101	0.00012601	2.62617	1.00154e-05	271.2	244.023	156.539	147.177	8.273	7.362	4.566	4.361
ENSG00000242715	0	1.04646	0.000127073	1.05302	1.01374e-05	47.1652	40.8364	84.512	97.3805	1.439	1.232	2.465	2.885
ENSG00000168096	0	-0.66507	0.000127932	3.31669	1.02336e-05	450.214	363.544	251.615	261.157	13.735	10.968	7.34	7.738
ENSG00000131196	0	1.12195	0.000134049	0.769718	1.0765e-05	36.4459	32.8683	69.1462	81.8882	1.112	0.992	2.017	2.426
ENSG00000271122	0	-0.693452	0.000138736	3.13991	1.12069e-05	376.25	348.604	198.795	248.984	11.478	10.517	5.799	7.377
ENSG00000270800	0	1.67379	0.000151698	-0.239559	1.23881e-05	16.0791	8.9641	46.0975	34.3045	0.491	0.27	1.345	1.016
ENSG00000260852	0	-1.19031	0.000152736	0.550585	1.24908e-05	63.2443	67.7287	24.0091	33.1979	1.929	2.043	0.7	0.984
ENSG00000173083	0	0.869973	0.000154699	2.2272	1.26788e-05	110.41	108.565	220.884	179.269	3.368	3.275	6.443	5.311
ENSG00000168306	0	-1.04997	0.000157426	1.14548	1.29301e-05	88.9708	105.577	52.82	40.9441	2.714	3.185	1.541	1.213
ENSG00000277954	0	-1.385	0.000164079	1.47458	1.35636e-05	162.934	100.597	36.4938	64.1826	4.971	3.035	1.065	1.902
ENSG00000154237	0	-1.44466	0.00016581	0.104113	1.3736e-05	41.8055	57.7686	15.3658	21.0253	1.275	1.743	0.448	0.623
ENSG00000231607	0	-1.06104	0.000173468	0.909085	1.44011e-05	76.1075	88.6449	42.256	36.5177	2.322	2.674	1.233	1.082
ENSG00000123810	0	-0.676993	0.000176524	2.93031	1.47011e-05	308.718	314.739	181.509	208.04	9.418	9.495	5.295	6.164
ENSG00000136235	0	3.60725	0.000178985	-1.81577	1.49224e-05	1.07194	0.996011	12.4847	15.4924	0.033	0.03	0.364	0.459
ENSG00000137817	0	0.631129	0.000188509	3.15047	1.57832e-05	231.538	232.07	381.265	336.406	7.063	7.001	11.122	9.967
ENSG00000145506	0	1.00815	0.000198719	1.56488	1.67083e-05	76.1075	52.7886	135.411	123.939	2.322	1.593	3.95	3.672
ENSG00000203497	0	-1.02309	0.000199917	1.17874	1.68209e-05	109.338	88.6449	51.8597	45.3705	3.336	2.674	1.513	1.344
ENSG00000013364	0	0.877428	0.00020063	2.07695	1.6917e-05	86.8269	109.561	189.192	171.523	2.649	3.305	5.519	5.082
ENSG00000270194	0	1.79632	0.000208504	-0.486455	1.76678e-05	7.50356	11.9521	39.3749	28.7715	0.229	0.361	1.149	0.852
ENSG00000196177	0	-0.633313	0.000209308	3.38902	1.78208e-05	394.473	454.181	247.774	298.781	12.034	13.702	7.228	8.852
ENSG00000058404	0	-0.617986	0.000214192	3.07048	1.83124e-05	343.02	333.664	224.725	215.786	10.464	10.066	6.555	6.393
ENSG00000128606	0	-0.893523	0.000225809	2.30905	1.94787e-05	241.186	185.258	121.966	107.34	7.358	5.589	3.558	3.18
ENSG00000134470	0	0.977227	0.000226407	1.59984	1.95436e-05	64.3162	69.7207	148.856	115.086	1.962	2.103	4.342	3.41
ENSG00000104081	0	1.28841	0.000229226	0.26036	1.98681e-05	19.2949	24.9003	59.5426	48.6903	0.589	0.751	1.737	1.443
ENSG00000230487	0	-0.895705	0.000231809	1.79168	2.01466e-05	151.143	145.418	88.3535	70.8222	4.611	4.387	2.577	2.098
ENSG00000163694	0	1.40522	0.000235981	-0.0194202	2.05371e-05	15.0071	18.9242	47.0578	43.1573	0.458	0.571	1.373	1.279
ENSG00000185386	0	-0.618697	0.000238773	3.55458	2.08364e-05	497.379	451.193	270.823	346.365	15.173	13.612	7.9	10.262
ENSG00000257167	0	-0.80192	0.000239016	2.44892	2.08716e-05	248.689	211.154	137.332	126.152	7.587	6.37	4.006	3.738
ENSG00000117245	0	1.07135	0.000260928	0.971123	2.29542e-05	47.1652	34.8604	95.0761	77.4618	1.439	1.052	2.773	2.295
ENSG00000260257	0	-1.34268	0.000269824	2.31095	2.37846e-05	322.653	148.406	96.9968	88.5278	9.843	4.477	2.83	2.623
ENSG00000235609	0	0.702642	0.000274648	2.72609	2.42584e-05	164.006	170.318	287.149	256.731	5.003	5.138	8.376	7.607
ENSG00000163482	0	-0.755093	0.000281033	3.11382	2.49384e-05	396.617	326.691	182.469	245.665	12.099	9.856	5.323	7.279
ENSG00000039068	0	3.24964	0.00028956	-1.27904	2.57462e-05	4.28775	0	30.7317	12.1726	0.131	0	0.896	0.361
ENSG00000269837	0	-0.874153	0.000295403	1.85904	2.64471e-05	162.934	146.414	92.195	76.3552	4.971	4.417	2.689	2.262
ENSG00000203805	0	0.62306	0.000306567	3.30028	2.75477e-05	246.545	269.919	361.097	433.786	7.521	8.143	10.534	12.852
ENSG00000231185	0	-1.31498	0.000310452	0.273501	2.797e-05	61.1004	48.8045	16.3262	27.6649	1.864	1.472	0.476	0.82
ENSG00000164236	0	0.588609	0.000315252	3.46435	2.85512e-05	264.768	322.707	459.054	423.827	8.077	9.736	13.391	12.557
ENSG00000185519	0	1.06775	0.000323302	2.74215	2.9509e-05	182.229	104.581	353.414	247.878	5.559	3.155	10.309	7.344
ENSG00000251562	0	0.684435	0.00032554	8.32706	2.97516e-05	9394.46	7104.54	11085.5	15409.4	286.595	214.337	323.376	456.557
ENSG00000100292	0	0.688118	0.000327894	2.79963	2.9986e-05	190.805	163.346	280.426	289.928	5.821	4.928	8.18	8.59
ENSG00000279369	0	-0.988474	0.000329386	1.11405	3.01613e-05	102.906	84.6609	48.9786	45.3705	3.139	2.554	1.429	1.344
ENSG00000171303	0	-0.621026	0.000352489	3.7396	3.2547e-05	562.767	516.93	407.194	294.355	17.168	15.595	11.878	8.721
ENSG00000178882	0	1.6294	0.000353507	-0.457745	3.26827e-05	11.7913	9.96011	34.5731	33.1979	0.36	0.3	1.009	0.984
ENSG00000168702	0	0.779334	0.000366134	2.36298	3.39796e-05	123.273	127.489	197.835	232.385	3.761	3.846	5.771	6.885
ENSG00000147813	0	-1.873	0.000383425	-0.46823	3.58105e-05	45.0214	24.9003	6.72255	12.1726	1.373	0.751	0.196	0.361
ENSG00000160055	0	-0.781464	0.000389726	2.40176	3.64449e-05	202.596	240.039	127.728	129.472	6.181	7.242	3.726	3.836
ENSG00000138400	0	-1.05898	0.000395799	0.635016	3.71061e-05	67.532	67.7287	32.6524	32.0913	2.06	2.043	0.953	0.951
ENSG00000188522	0	1.31037	0.000415767	0.415306	3.92233e-05	30.0142	18.9242	72.9877	48.6903	0.916	0.571	2.129	1.443
ENSG00000161955	0	-1.06165	0.000416734	1.01409	3.94346e-05	75.0356	102.589	38.4146	46.4771	2.289	3.095	1.121	1.377
ENSG00000090013	0	0.744483	0.000422655	3.27954	4.00724e-05	214.387	268.923	469.618	339.725	6.54	8.113	13.699	10.066
ENSG00000217648	0	-2.20606	0.000440573	-1.1213	4.2109e-05	19.2949	24.9003	3.84146	5.53299	0.589	0.751	0.112	0.164
ENSG00000259134	0	-1.58733	0.000471915	-0.418741	4.53829e-05	36.4459	32.8683	9.60364	13.2792	1.112	0.992	0.28	0.393
ENSG00000185808	0	-0.640532	0.000478265	2.81316	4.61063e-05	282.991	285.855	178.628	185.908	8.633	8.624	5.211	5.508
ENSG00000149292	0	-0.741838	0.000486185	2.80974	4.70132e-05	299.07	283.863	147.896	200.294	9.124	8.564	4.314	5.934
ENSG00000141642	0	-0.785765	0.000498678	2.07114	4.84565e-05	179.013	172.31	95.0761	108.447	5.461	5.198	2.773	3.213
ENSG00000259802	0	-1.2587	0.000499659	0.181856	4.85812e-05	56.8127	44.8205	20.1676	22.1319	1.733	1.352	0.588	0.656
ENSG00000157368	0	2.07832	0.000507557	-0.953312	4.94689e-05	8.5755	2.98803	23.0487	26.5583	0.262	0.09	0.672	0.787
ENSG00000132199	0	-0.915934	0.000531695	1.42141	5.22603e-05	102.906	126.493	60.5029	60.8628	3.139	3.816	1.765	1.803
ENSG00000161914	0	-0.711773	0.000532291	2.6605	5.23817e-05	269.056	251.991	144.055	173.736	8.208	7.602	4.202	5.148
ENSG00000236714	0	-1.11801	0.000544789	0.493903	5.38717e-05	60.0285	63.7447	33.6127	23.2385	1.831	1.923	0.981	0.689
ENSG00000136997	0	-0.896801	0.000546221	1.28387	5.4139e-05	97.5463	109.561	55.7011	55.3299	2.976	3.305	1.625	1.639
ENSG00000241127	0	-0.631026	0.000546881	3.28045	5.42367e-05	440.566	345.616	251.615	255.624	13.44	10.427	7.34	7.574
ENSG00000155962	0	0.8634	0.000547348	1.98709	5.43152e-05	87.8988	97.609	189.192	148.284	2.682	2.945	5.519	4.393
ENSG00000251396	0	-0.735637	0.000564406	2.52568	5.62076e-05	252.977	224.102	133.491	152.71	7.718	6.761	3.894	4.525
ENSG00000175279	0	-0.66197	0.000579641	2.75794	5.79982e-05	290.495	259.959	173.826	173.736	8.862	7.843	5.071	5.148
ENSG00000169169	0	0.780803	0.000583736	1.93623	5.85112e-05	90.0427	95.617	158.46	160.457	2.747	2.885	4.622	4.754
ENSG00000144285	0	0.627944	0.000588848	3.19529	5.91279e-05	210.1	268.923	381.265	358.537	6.409	8.113	11.122	10.623
ENSG00000113578	0	-0.926044	0.000648418	1.34305	6.59888e-05	103.978	113.545	48.9786	65.2892	3.172	3.426	1.429	1.934
ENSG00000259623	0	-0.641996	0.0006498	3.39905	6.61678e-05	490.947	365.536	271.783	276.649	14.977	11.028	7.928	8.197
ENSG00000129654	0	-1.27978	0.000650495	0.0216666	6.62768e-05	43.9494	46.8125	17.2866	19.9187	1.341	1.412	0.504	0.59
ENSG00000258056	0	-1.05596	0.00068939	1.09753	7.08901e-05	112.553	75.6968	46.0975	44.2639	3.434	2.284	1.345	1.311
ENSG00000167178	0	1.02195	0.00070546	0.75106	7.28338e-05	41.8055	29.8803	74.9084	70.8222	1.275	0.901	2.185	2.098
ENSG00000158050	0	0.776405	0.000705604	2.17809	7.28903e-05	117.913	102.589	201.676	175.949	3.597	3.095	5.883	5.213
ENSG00000187486	0	0.755688	0.000717235	2.14472	7.42186e-05	101.834	115.537	177.667	189.228	3.107	3.486	5.183	5.607
ENSG00000119508	0	0.90995	0.000735225	1.49194	7.63403e-05	64.3162	63.7447	105.64	135.005	1.962	1.923	3.082	4
ENSG00000118432	0	-0.664814	0.000750283	2.85261	7.82135e-05	266.912	321.711	180.548	190.335	8.143	9.706	5.267	5.639
ENSG00000267251	0	-1.17116	0.000758973	0.246614	7.92983e-05	56.8127	47.8085	23.0487	23.2385	1.733	1.442	0.672	0.689
ENSG00000243056	0	1.99537	0.000788344	-0.90845	8.27854e-05	8.5755	3.98404	29.7713	21.0253	0.262	0.12	0.868	0.623
ENSG00000117586	0	-1.02793	0.000813978	0.770462	8.59572e-05	65.3882	82.6689	40.3353	32.0913	1.995	2.494	1.177	0.951
ENSG00000178722	0	-1.45639	0.000816013	-0.0667365	8.6224e-05	47.1652	40.8364	8.64328	23.2385	1.439	1.232	0.252	0.689
ENSG00000115461	0	-1.11919	0.000824628	8.00405	8.74708e-05	10419.2	13132.4	7533.1	3304.3	317.857	396.191	219.749	97.902
ENSG00000260400	0	-0.980011	0.000847713	1.81684	9.04694e-05	185.445	122.509	80.6706	75.2486	5.657	3.696	2.353	2.23
ENSG00000111962	0	0.592398	0.000851785	3.21711	9.11049e-05	233.682	259.959	405.274	338.619	7.129	7.843	11.822	10.033
ENSG00000164620	0	0.641599	0.000859535	2.78206	9.19845e-05	172.582	184.262	263.14	293.248	5.265	5.559	7.676	8.689
ENSG00000172123	0	-0.967113	0.000862264	1.56495	9.23273e-05	113.625	143.426	53.7804	77.4618	3.466	4.327	1.569	2.295
ENSG00000212123	0	-2.42608	0.000862308	-1.4338	9.23828e-05	19.2949	15.9362	1.92073	4.42639	0.589	0.481	0.056	0.131
ENSG00000187017	0	-1.57057	0.00087965	1.86416	9.43965e-05	188.661	170.318	94.1157	26.5583	5.755	5.138	2.745	0.787
ENSG00000272269	0	0.801649	0.000918707	1.80521	9.9021e-05	76.1075	91.633	144.055	148.284	2.322	2.764	4.202	4.393
ENSG00000165275	0	-0.683524	0.000929776	2.7106	0.000100543	291.567	244.023	173.826	159.35	8.895	7.362	5.071	4.721
ENSG00000186310	0	-0.966131	0.000930749	1.18475	0.000100758	112.553	83.6649	53.7804	46.4771	3.434	2.524	1.569	1.377
ENSG00000140795	0	0.846617	0.00093746	2.18976	0.00010165	103.978	111.553	223.765	163.776	3.172	3.365	6.527	4.852
ENSG00000127084	0	-1.06581	0.000945431	0.430723	0.000102682	61.1004	55.7766	26.8902	28.7715	1.864	1.683	0.784	0.852
ENSG00000276234	0	-0.759671	0.000990779	3.12401	0.00010825	438.422	290.835	225.686	204.72	13.375	8.774	6.583	6.066
ENSG00000139679	0	-0.846423	0.000992009	1.40862	0.000108442	117.913	105.577	64.3444	59.7562	3.597	3.185	1.877	1.77
ENSG00000259877	0	-1.58431	0.00100358	-0.459801	0.000109825	34.302	32.8683	6.72255	15.4924	1.046	0.992	0.196	0.459
ENSG00000230747	0	0.86436	0.001023	1.23201	0.000112193	57.8846	50.7965	102.759	95.1673	1.766	1.532	2.998	2.82
ENSG00000146826	0	-0.676299	0.00102435	4.15037	0.000112461	806.097	652.387	356.295	555.512	24.591	19.682	10.394	16.459
ENSG00000204682	0	-0.710285	0.00102891	3.37389	0.000113083	471.652	385.456	211.28	312.06	14.389	11.629	6.163	9.246
ENSG00000130592	0	-0.796699	0.00104272	1.68775	0.000115169	140.424	128.485	74.9084	79.675	4.284	3.876	2.185	2.361
ENSG00000204301	0	-0.899468	0.00105836	1.081	0.000117255	85.755	93.625	52.82	43.1573	2.616	2.825	1.541	1.279
ENSG00000152154	0	-0.812384	0.00106969	1.94878	0.0001187	180.085	144.422	96.0364	88.5278	5.494	4.357	2.801	2.623
ENSG00000115290	0	0.759679	0.00107888	1.87006	0.000119911	92.1866	86.6529	155.579	147.177	2.812	2.614	4.538	4.361
ENSG00000176125	0	-1.29838	0.00109493	-0.0979497	0.00012211	38.5897	44.8205	18.2469	15.4924	1.177	1.352	0.532	0.459
ENSG00000129951	0	0.866068	0.00109493	1.26152	0.000122146	61.1004	49.8005	103.719	98.4871	1.864	1.502	3.026	2.918
ENSG00000174007	0	-0.699038	0.00112202	2.3795	0.000125764	200.452	226.094	129.649	132.792	6.115	6.821	3.782	3.934
ENSG00000172264	0	0.716927	0.00113823	2.66411	0.000127783	160.791	157.37	294.832	227.959	4.905	4.748	8.601	6.754
ENSG00000178096	0	-0.602043	0.00114472	2.86397	0.000128781	289.423	293.823	182.469	201.401	8.829	8.864	5.323	5.967
ENSG00000184916	0	0.632716	0.00116807	2.79779	0.000131822	190.805	171.314	296.753	264.477	5.821	5.168	8.657	7.836
ENSG00000273748	0	0.597689	0.00117085	2.83337	0.000132204	186.517	190.238	290.99	278.862	5.69	5.739	8.489	8.262
ENSG00000173227	0	-0.625497	0.00117824	2.75641	0.000133247	262.625	281.871	184.39	168.203	8.012	8.504	5.379	4.984
ENSG00000144908	0	1.69362	0.00121025	-0.479048	0.000137402	10.7194	9.96011	44.1768	23.2385	0.327	0.3	1.289	0.689
ENSG00000178295	0	-0.610863	0.00123151	3.22212	0.000140288	390.185	360.556	212.24	278.862	11.903	10.878	6.191	8.262
ENSG00000163235	0	-0.691699	0.00123589	2.29247	0.000141005	198.308	202.19	124.847	122.832	6.05	6.1	3.642	3.639
ENSG00000266931	0	1.82877	0.00125175	-0.852921	0.000143405	6.43162	7.96808	30.7317	21.0253	0.196	0.24	0.896	0.623
ENSG00000236404	0	1.49531	0.00127587	-0.266371	0.000146846	15.0071	11.9521	28.8109	47.5837	0.458	0.361	0.84	1.41
ENSG00000246067	0	-0.838332	0.00129622	1.96282	0.000149799	185.445	144.422	83.5517	100.7	5.657	4.357	2.437	2.984
ENSG00000231259	0	0.65556	0.0013578	2.66157	0.000157876	159.719	166.334	276.585	236.812	4.873	5.018	8.068	7.016
ENSG00000109794	0	0.701114	0.00137713	2.13403	0.000160448	109.338	111.553	178.628	180.375	3.336	3.365	5.211	5.344
ENSG00000153208	0	0.702982	0.00139114	2.43441	0.000162327	148.999	123.505	219.923	223.533	4.545	3.726	6.415	6.623
ENSG00000086967	0	0.869822	0.00139351	3.05862	0.000162686	189.733	202.19	457.133	258.944	5.788	6.1	13.335	7.672
ENSG00000181004	0	-0.939228	0.00139817	1.3749	0.000163312	127.56	95.617	50.8993	65.2892	3.891	2.885	1.485	1.934
ENSG00000197258	0	0.788376	0.00140502	2.19394	0.000164195	108.266	113.545	217.042	165.99	3.303	3.426	6.331	4.918
ENSG00000151023	0	-0.782234	0.00143768	2.26575	0.00016886	225.107	177.29	107.561	126.152	6.867	5.349	3.138	3.738
ENSG00000272821	0	-1.25196	0.0014453	0.0712089	0.00017001	55.7407	37.8484	19.2073	19.9187	1.7	1.142	0.56	0.59
ENSG00000136149	0	-1.10478	0.00145207	0.305995	0.000171063	57.8846	49.8005	21.128	28.7715	1.766	1.502	0.616	0.852
ENSG00000250917	0	0.917819	0.0015326	1.06761	0.000182357	38.5897	55.7766	93.1553	85.208	1.177	1.683	2.717	2.525
ENSG00000246695	0	-0.716467	0.00155664	2.41211	0.000185677	199.38	239.043	139.253	127.259	6.082	7.212	4.062	3.77
ENSG00000041353	0	-0.705103	0.00156135	2.08779	0.000186331	175.798	172.31	103.719	109.553	5.363	5.198	3.026	3.246
ENSG00000279207	0	-0.80153	0.00158711	1.56882	0.000189873	120.057	127.489	64.3444	77.4618	3.663	3.846	1.877	2.295
ENSG00000273314	0	-0.674425	0.00161414	2.52445	0.000193297	251.905	217.13	143.094	150.497	7.685	6.551	4.174	4.459
ENSG00000229422	0	1.50176	0.00164094	-0.545605	0.000197087	11.7913	9.96011	28.8109	33.1979	0.36	0.3	0.84	0.984
ENSG00000232977	0	-1.25774	0.00168139	-0.101803	0.000202837	39.6617	42.8285	14.4055	19.9187	1.21	1.292	0.42	0.59
ENSG00000171094	0	0.826795	0.00172562	1.17742	0.000208987	52.5249	53.7846	91.2346	97.3805	1.602	1.623	2.661	2.885
ENSG00000261801	0	0.688867	0.00173628	2.38554	0.000210892	140.424	124.501	226.646	200.294	4.284	3.756	6.612	5.934
ENSG00000257621	0	-0.629309	0.00175204	2.88637	0.000213013	313.006	283.863	171.905	213.573	9.549	8.564	5.015	6.328
ENSG00000234684	0	-0.968753	0.00182862	0.573761	0.000223738	60.0285	66.7327	33.6127	30.9847	1.831	2.013	0.981	0.918
ENSG00000204947	0	-0.842054	0.00182862	1.11624	0.000223941	85.755	95.617	48.9786	52.0101	2.616	2.885	1.429	1.541
ENSG00000145022	0	-0.665342	0.00182862	3.2603	0.000223643	361.243	421.312	200.716	292.142	11.02	12.711	5.855	8.656
ENSG00000266714	0	2.06581	0.00183197	-1.23676	0.000224459	4.28775	4.98005	16.3262	23.2385	0.131	0.15	0.476	0.689
ENSG00000265688	0	-0.724084	0.00184304	2.33253	0.000226468	226.179	189.242	116.204	135.005	6.9	5.709	3.39	4
ENSG00000173557	0	1.29046	0.00186649	-0.0819923	0.000230137	20.3668	13.9441	35.5335	48.6903	0.621	0.421	1.037	1.443
ENSG00000187091	0	0.676567	0.00187361	2.7779	0.000231329	154.359	196.214	304.435	255.624	4.709	5.92	8.881	7.574
ENSG00000223969	0	-2.36261	0.00190927	-1.38602	0.000236632	21.4387	14.9402	5.76219	1.1066	0.654	0.451	0.168	0.033
ENSG00000273893	0	-0.825333	0.00194168	1.47523	0.00024168	126.489	106.573	60.5029	70.8222	3.859	3.215	1.765	2.098
ENSG00000136895	0	0.690732	0.00197363	2.27173	0.000246122	131.848	112.549	200.716	193.654	4.022	3.395	5.855	5.738
ENSG00000095370	0	1.31135	0.0019753	-0.250519	0.000246563	15.0071	14.9402	40.3353	34.3045	0.458	0.451	1.177	1.016
ENSG00000143127	0	1.11232	0.00198289	0.325169	0.000247628	23.5826	26.8923	45.1371	64.1826	0.719	0.811	1.317	1.902
ENSG00000144668	0	0.809895	0.00202965	2.64304	0.000253945	116.841	184.262	242.012	285.502	3.564	5.559	7.06	8.459
ENSG00000171368	0	0.676675	0.00203086	2.75981	0.000254217	175.798	170.318	314.039	239.025	5.363	5.138	9.161	7.082
ENSG00000177374	0	-0.751548	0.00207561	1.90523	0.000260919	142.568	167.33	86.4328	97.3805	4.349	5.048	2.521	2.885
ENSG00000267909	0	-1.55808	0.00213286	-0.64432	0.000269374	33.23	24.9003	9.60364	9.95937	1.014	0.751	0.28	0.295
ENSG00000214562	0	-1.38931	0.00216457	-0.259983	0.000274018	36.4459	38.8444	8.64328	19.9187	1.112	1.172	0.252	0.59
ENSG00000164850	0	-1.28065	0.00220834	-0.0807636	0.000280316	35.3739	48.8045	13.4451	21.0253	1.079	1.472	0.392	0.623
ENSG00000229124	0	-1.60499	0.00221835	-0.587563	0.000281872	34.302	26.8923	14.4055	5.53299	1.046	0.811	0.42	0.164
ENSG00000108231	0	-1.00506	0.00224355	1.30297	0.00028547	129.704	85.6569	45.1371	61.9694	3.957	2.584	1.317	1.836
ENSG00000171903	0	0.765502	0.00225353	2.1918	0.000286873	93.2585	130.477	192.073	188.121	2.845	3.936	5.603	5.574
ENSG00000130762	0	0.868835	0.00238835	0.929353	0.000305867	38.5897	48.8045	77.7895	81.8882	1.177	1.472	2.269	2.426
ENSG00000116147	0	-1.03624	0.0024003	0.918876	0.000307821	65.3882	99.6011	47.0578	33.1979	1.995	3.005	1.373	0.984
ENSG00000011347	0	0.640735	0.00246026	2.66029	0.000316817	156.503	171.314	278.506	232.385	4.774	5.168	8.124	6.885
ENSG00000261051	0	-1.3679	0.00246346	-0.411437	0.000317519	31.0862	35.8564	12.4847	13.2792	0.948	1.082	0.364	0.393
ENSG00000213222	0	0.848539	0.00256625	0.950528	0.000333038	40.7336	48.8045	81.631	79.675	1.243	1.472	2.381	2.361
ENSG00000100196	0	0.590235	0.00256971	2.81785	0.000333638	187.589	186.254	302.515	260.05	5.723	5.619	8.825	7.705
ENSG00000138131	0	1.02933	0.0025986	0.577514	0.000338343	32.1581	30.8763	76.8291	52.0101	0.981	0.932	2.241	1.541
ENSG00000242173	0	0.815138	0.00260108	1.64355	0.000339551	75.0356	73.7048	148.856	112.873	2.289	2.224	4.342	3.344
ENSG00000279713	0	1.02789	0.00261493	0.54245	0.000341538	24.6545	36.8524	54.7408	70.8222	0.752	1.112	1.597	2.098
ENSG00000130413	0	0.758433	0.00266981	2.3618	0.000350885	138.28	114.541	243.932	183.695	4.218	3.456	7.116	5.443
ENSG00000197956	0	2.35779	0.00268572	-1.48199	0.000353926	5.35968	0.996011	19.2073	14.3858	0.164	0.03	0.56	0.426
ENSG00000131848	0	-0.828191	0.00278872	1.36832	0.000369308	113.625	102.589	51.8597	69.7156	3.466	3.095	1.513	2.066
ENSG00000169989	0	-0.7842	0.00283797	1.22354	0.000376499	94.3305	98.605	57.6219	54.2233	2.878	2.975	1.681	1.607
ENSG00000162496	0	2.86316	0.00288648	-1.93997	0.000383483	1.07194	1.99202	10.564	13.2792	0.033	0.06	0.308	0.393
ENSG00000006534	0	0.623849	0.0030058	2.65875	0.000401167	170.438	159.362	232.408	275.543	5.2	4.808	6.78	8.164
ENSG00000278238	0	-2.63694	0.00302801	-1.77379	0.000404925	16.0791	10.9561	1.92073	2.21319	0.491	0.331	0.056	0.066
ENSG00000120832	0	-0.632336	0.00314359	2.89669	0.000422852	282.991	318.723	221.844	165.99	8.633	9.616	6.471	4.918
ENSG00000241990	0	-1.28125	0.00317613	0.31776	0.000428665	72.8917	39.8404	16.3262	29.8781	2.224	1.202	0.476	0.885
ENSG00000167216	0	-0.74023	0.00318184	2.47757	0.000429998	234.754	227.09	112.363	163.776	7.162	6.851	3.278	4.852
ENSG00000264247	0	-0.664598	0.00318245	2.29703	0.000430456	203.668	195.218	115.244	136.111	6.213	5.89	3.362	4.033
ENSG00000105982	0	-0.880038	0.00320117	0.70277	0.000433985	66.4601	69.7207	38.4146	35.4111	2.027	2.103	1.121	1.049
ENSG00000135926	0	0.592938	0.00320765	3.13103	0.000435189	205.812	258.963	384.146	316.487	6.279	7.813	11.206	9.377
ENSG00000279069	0	-1.0426	0.00325952	0.214391	0.000442995	52.5249	46.8125	25.9298	22.1319	1.602	1.412	0.756	0.656
ENSG00000197608	0	0.713731	0.00326941	1.95564	0.000444733	106.122	87.6489	166.143	151.604	3.237	2.644	4.847	4.492
ENSG00000271976	0	-0.863648	0.00327253	1.39487	0.000445535	128.632	93.625	56.6615	65.2892	3.924	2.825	1.653	1.934
ENSG00000279587	0	-0.813073	0.00328525	0.978601	0.00044746	82.5391	80.6769	45.1371	47.5837	2.518	2.434	1.317	1.41
ENSG00000205609	0	1.23473	0.00332573	-0.137044	0.000453759	13.9352	19.9202	34.5731	45.3705	0.425	0.601	1.009	1.344
ENSG00000157542	0	-2.20384	0.00341488	-1.47286	0.000467532	19.2949	13.9441	4.80182	2.21319	0.589	0.421	0.14	0.066
ENSG00000133401	0	-0.772453	0.00345542	2.31879	0.000474102	187.589	229.082	100.838	142.751	5.723	6.911	2.942	4.23
ENSG00000196741	0	-0.727736	0.00348401	1.63495	0.000478707	133.992	120.517	74.9084	78.5684	4.088	3.636	2.185	2.328
ENSG00000148288	0	1.09045	0.0035672	0.242845	0.000492172	31.0862	16.9322	53.7804	48.6903	0.948	0.511	1.569	1.443
ENSG00000087076	0	1.97738	0.00361188	-1.28821	0.000499188	5.35968	3.98404	15.3658	22.1319	0.164	0.12	0.448	0.656
ENSG00000025423	0	0.640047	0.0036451	2.27798	0.000505285	124.345	126.493	188.231	202.507	3.793	3.816	5.491	6
ENSG00000167767	0	-0.979158	0.00368237	0.597755	0.000510885	53.5968	75.6968	35.5335	29.8781	1.635	2.284	1.037	0.885
ENSG00000104833	0	0.613719	0.00378509	2.44765	0.00052603	138.28	147.41	218.963	218	4.218	4.447	6.387	6.459
ENSG00000135437	0	-0.779495	0.0038024	1.52913	0.000529108	116.841	122.509	59.5426	79.675	3.564	3.696	1.737	2.361
ENSG00000279965	0	-1.36618	0.0038208	-0.201725	0.000532118	50.381	27.8883	12.4847	17.7056	1.537	0.841	0.364	0.525
ENSG00000220323	0	-2.35039	0.00392574	-1.57104	0.000550669	18.2229	12.9481	4.80182	1.1066	0.556	0.391	0.14	0.033
ENSG00000135740	0	1.52797	0.00395498	-0.801425	0.000555703	9.64743	7.96808	26.8902	24.3451	0.294	0.24	0.784	0.721
ENSG00000168481	0	1.363	0.00399546	-0.461627	0.000563039	13.9352	10.9561	27.8506	36.5177	0.425	0.331	0.812	1.082
ENSG00000110628	0	0.684666	0.00400273	2.19708	0.000564301	105.05	127.489	198.795	174.842	3.205	3.846	5.799	5.18
ENSG00000149781	0	1.76169	0.00401045	-0.899576	0.000565625	6.43162	7.96808	31.692	17.7056	0.196	0.24	0.924	0.525
ENSG00000233223	0	-0.586395	0.00405088	3.01459	0.00057276	347.308	297.807	240.091	189.228	10.595	8.985	7.004	5.607
ENSG00000197978	0	0.671458	0.00407521	2.05808	0.00057644	97.5463	114.541	166.143	171.523	2.976	3.456	4.847	5.082
ENSG00000130822	0	0.757082	0.00415192	1.87033	0.000589813	95.4024	83.6649	170.945	131.685	2.91	2.524	4.987	3.902
ENSG00000242588	0	1.04816	0.00419159	0.26266	0.000596609	26.7984	22.9082	43.2164	59.7562	0.818	0.691	1.261	1.77
ENSG00000275620	0	-1.58221	0.00422981	-0.729726	0.000603796	26.7984	27.8883	4.80182	13.2792	0.818	0.841	0.14	0.393
ENSG00000259429	0	0.841586	0.00424882	0.898847	0.000607762	40.7336	45.8165	85.4724	69.7156	1.243	1.382	2.493	2.066
ENSG00000260136	0	-1.27548	0.00428146	-0.339034	0.000613693	37.5178	31.8723	16.3262	12.1726	1.145	0.962	0.476	0.361
ENSG00000134245	0	-1.43058	0.00431026	-0.43965	0.00061833	36.4459	29.8803	6.72255	17.7056	1.112	0.901	0.196	0.525
ENSG00000178971	0	0.589441	0.00431769	3.06393	0.00061965	196.164	248.007	301.554	366.284	5.984	7.482	8.797	10.852
ENSG00000198440	0	-0.828093	0.00434308	0.825472	0.000624831	76.1075	70.7168	39.3749	43.1573	2.322	2.133	1.149	1.279
ENSG00000176422	0	-0.729961	0.00438553	1.83905	0.000631196	158.647	135.457	79.7102	97.3805	4.84	4.087	2.325	2.885
ENSG00000150756	0	-0.644131	0.00454154	3.22621	0.00065954	363.387	396.412	190.152	295.461	11.086	11.959	5.547	8.754
ENSG00000282988	0	-2.52312	0.00454581	-1.81403	0.000660698	12.8632	12.9481	0.960364	3.31979	0.392	0.391	0.028	0.098
ENSG00000100336	0	-1.03409	0.00456524	0.386237	0.000665137	67.532	44.8205	25.9298	28.7715	2.06	1.352	0.756	0.852
ENSG00000248124	0	0.728668	0.0046521	1.66931	0.000681357	83.6111	73.7048	141.174	119.512	2.551	2.224	4.118	3.541
ENSG00000185567	0	0.822315	0.00467114	2.52894	0.000684972	106.122	170.318	279.466	209.147	3.237	5.138	8.152	6.197
ENSG00000205129	0	-1.21088	0.00467775	-0.10378	0.000686217	40.7336	40.8364	24.0091	11.066	1.243	1.232	0.7	0.328
ENSG00000175556	0	1.2695	0.00467867	-0.312776	0.000686629	18.2229	10.9561	37.4542	33.1979	0.556	0.331	1.093	0.984
ENSG00000100302	0	0.799048	0.00479069	1.33164	0.000705892	64.3162	55.7766	117.164	91.8476	1.962	1.683	3.418	2.721
ENSG00000157470	0	-0.630792	0.00481425	2.35241	0.000710783	218.675	192.23	126.768	138.325	6.671	5.799	3.698	4.098
ENSG00000134297	0	-1.0118	0.0049765	0.21129	0.000739726	53.5968	44.8205	22.0884	26.5583	1.635	1.352	0.644	0.787
ENSG00000203867	0	0.592681	0.00501169	3.04303	0.000745548	195.093	242.031	367.819	291.035	5.952	7.302	10.73	8.623
ENSG00000100311	0	0.9075	0.00501526	0.452198	0.000746374	30.0142	30.8763	55.7011	58.6496	0.916	0.932	1.625	1.738
ENSG00000154608	0	0.945723	0.00502154	0.781561	0.000747902	31.0862	44.8205	85.4724	60.8628	0.948	1.352	2.493	1.803
ENSG00000243302	0	0.800142	0.00509743	1.09783	0.000760707	42.8775	58.7646	87.3931	89.6344	1.308	1.773	2.549	2.656
ENSG00000121454	0	0.811931	0.00513278	1.66887	0.000766588	60.0285	91.633	141.174	125.045	1.831	2.764	4.118	3.705
ENSG00000121316	0	0.89644	0.00522262	0.816198	0.000783701	40.7336	38.8444	87.3931	60.8628	1.243	1.172	2.549	1.803
ENSG00000257950	0	-0.84369	0.00529921	0.843869	0.000797381	83.6111	65.7367	43.2164	39.8375	2.551	1.983	1.261	1.18
ENSG00000247092	0	-0.769984	0.00534979	1.67583	0.000805938	139.352	125.497	64.3444	90.741	4.251	3.786	1.877	2.689
ENSG00000198682	0	-0.645346	0.00535445	2.47458	0.000807109	200.452	249.003	149.817	137.218	6.115	7.512	4.37	4.066
ENSG00000170100	0	-0.675339	0.0053808	2.82036	0.000814417	273.344	303.783	144.055	216.893	8.339	9.165	4.202	6.426
ENSG00000111981	0	1.97467	0.00539792	-1.43636	0.000817963	4.28775	3.98404	14.4055	18.8121	0.131	0.12	0.42	0.557
ENSG00000167065	0	-0.952957	0.00541143	0.770714	0.000820967	85.755	59.7606	30.7317	44.2639	2.616	1.803	0.896	1.311
ENSG00000213638	0	-0.666527	0.00544126	2.31317	0.000826456	214.387	189.242	112.363	141.644	6.54	5.709	3.278	4.197
ENSG00000261662	0	-1.23307	0.00548787	0.280945	0.000834182	71.8198	36.8524	17.2866	28.7715	2.191	1.112	0.504	0.852
ENSG00000230409	0	1.25294	0.00553855	-0.37702	0.000843844	16.0791	11.9521	31.692	35.4111	0.491	0.361	0.924	1.049
ENSG00000085831	0	1.25918	0.00562906	0.271275	0.000860622	33.23	11.9521	65.3048	43.1573	1.014	0.361	1.905	1.279
ENSG00000187860	0	-0.970477	0.00568834	0.468144	0.000870021	69.6759	47.8085	28.8109	30.9847	2.126	1.442	0.84	0.918
ENSG00000166257	0	-5.4041	0.00588798	-2.86853	0.000907846	5.35968	4.98005	0	0	0.164	0.15	0	0
ENSG00000143318	0	-0.828935	0.00599256	0.848287	0.000925889	82.5391	66.7327	45.1371	38.7309	2.518	2.013	1.317	1.148
ENSG00000100079	0	-1.25347	0.00606616	-0.438553	0.000940685	33.23	30.8763	13.4451	13.2792	1.014	0.932	0.392	0.393
ENSG00000088836	0	0.626373	0.00613765	2.38191	0.000953218	132.92	138.445	229.527	189.228	4.055	4.177	6.696	5.607
ENSG00000124813	0	0.596484	0.00619914	2.53849	0.000964895	139.352	167.33	226.646	236.812	4.251	5.048	6.612	7.016
ENSG00000234129	0	0.919981	0.00619914	0.568475	0.00096496	30.0142	35.8564	52.82	71.9288	0.916	1.082	1.541	2.131
ENSG00000265972	0	-0.587873	0.00630032	8.678	0.000985169	16519.6	16429.2	13605.5	8306.12	503.96	495.651	396.887	246.098
ENSG00000224420	0	-1.01364	0.00634601	0.310527	0.000995305	60.0285	45.8165	20.1676	32.0913	1.831	1.382	0.588	0.951
ENSG00000266969	0	-2.14501	0.00638803	-1.62919	0.00100265	15.0071	13.9441	1.92073	4.42639	0.458	0.421	0.056	0.131
ENSG00000213930	0	0.651118	0.00639775	2.32454	0.00100478	112.553	145.418	211.28	193.654	3.434	4.387	6.163	5.738
ENSG00000140451	0	-0.650147	0.00647515	2.69126	0.00101785	264.768	258.963	136.372	196.974	8.077	7.813	3.978	5.836
ENSG00000107731	0	1.2979	0.00649828	-0.300921	0.00102225	16.0791	12.9481	45.1371	26.5583	0.491	0.391	1.317	0.787
ENSG00000259407	0	-2.1412	0.00653724	-1.63173	0.00103147	13.9352	14.9402	1.92073	4.42639	0.425	0.451	0.056	0.131
ENSG00000106366	0	0.630273	0.00655073	2.00739	0.00103475	99.6901	108.565	158.46	163.776	3.041	3.275	4.622	4.852
ENSG00000204524	0	0.638514	0.00658028	1.91451	0.00103981	100.762	93.625	149.817	152.71	3.074	2.825	4.37	4.525
ENSG00000205277	0	-1.32817	0.00666485	-0.531692	0.00105444	26.7984	33.8644	9.60364	14.3858	0.818	1.022	0.28	0.426
ENSG00000176410	0	-0.636846	0.0066651	2.71176	0.00105521	246.545	282.867	143.094	196.974	7.521	8.534	4.174	5.836
ENSG00000203772	0	-1.36889	0.00671417	-0.553939	0.0010677	33.23	26.8923	15.3658	7.74618	1.014	0.811	0.448	0.23
ENSG00000205424	0	-1.90966	0.00674323	-1.34813	0.00107391	21.4387	13.9441	4.80182	4.42639	0.654	0.421	0.14	0.131
ENSG00000141505	0	0.827846	0.00674323	0.68355	0.00107346	40.7336	33.8644	67.2255	65.2892	1.243	1.022	1.961	1.934
ENSG00000233864	0	0.625602	0.00683908	2.07944	0.00109212	103.978	115.537	174.786	163.776	3.172	3.486	5.099	4.852
ENSG00000170545	0	0.654229	0.00683908	1.79348	0.0010924	84.683	92.629	137.332	141.644	2.583	2.795	4.006	4.197
ENSG00000172748	0	-1.13457	0.00691955	0.436667	0.0011077	79.3233	39.8404	29.7713	24.3451	2.42	1.202	0.868	0.721
ENSG00000121858	0	-5.41459	0.00692645	-2.86257	0.00110921	6.43162	3.98404	0	0	0.196	0.12	0	0
ENSG00000155666	0	-0.766084	0.00703309	1.47214	0.00113154	126.489	102.589	75.8688	58.6496	3.859	3.095	2.213	1.738
ENSG00000241015	0	-0.596306	0.00708247	2.23751	0.00114171	183.301	192.23	121.966	126.152	5.592	5.799	3.558	3.738
ENSG00000182584	0	-1.58139	0.00711417	-1.00181	0.00114724	20.3668	23.9043	5.76219	8.85278	0.621	0.721	0.168	0.262
ENSG00000271992	0	0.897552	0.00716466	0.376761	0.00115792	30.0142	27.8883	53.7804	54.2233	0.916	0.841	1.569	1.607
ENSG00000165061	0	-1.28264	0.0072282	-0.178119	0.0011716	37.5178	40.8364	7.68291	24.3451	1.145	1.232	0.224	0.721
ENSG00000136630	0	1.56007	0.00726607	-0.848471	0.00117945	10.7194	5.97606	29.7713	19.9187	0.327	0.18	0.868	0.59
ENSG00000129646	0	-1.86178	0.00735961	-1.16651	0.00119941	25.7265	14.9402	7.68291	3.31979	0.785	0.451	0.224	0.098
ENSG00000119737	0	-1.674	0.00742475	-1.17489	0.00121134	19.2949	19.9202	7.68291	4.42639	0.589	0.601	0.224	0.131
ENSG00000225285	0	-1.53059	0.00754462	-0.845697	0.00123471	24.6545	24.9003	4.80182	12.1726	0.752	0.751	0.14	0.361
ENSG00000272434	0	-2.674	0.00756148	-2.07871	0.00123894	10.7194	9.96011	1.92073	1.1066	0.327	0.3	0.056	0.033
ENSG00000117477	0	-1.08974	0.00757886	0.0250644	0.00124229	52.5249	34.8604	22.0884	18.8121	1.602	1.052	0.644	0.557
ENSG00000254635	0	-0.709194	0.00764788	2.86738	0.00125541	366.602	235.059	165.183	202.507	11.184	7.091	4.819	6
ENSG00000280890	0	-1.01592	0.00768594	0.0678841	0.00126293	42.8775	45.8165	18.2469	25.4517	1.308	1.382	0.532	0.754
ENSG00000276814	0	-1.409	0.00770721	-0.763614	0.00126763	25.7265	25.8963	11.5244	7.74618	0.785	0.781	0.336	0.23
ENSG00000136869	0	-0.683636	0.00770884	2.41744	0.0012695	197.236	239.043	115.244	156.03	6.017	7.212	3.362	4.623
ENSG00000197208	0	-1.69844	0.00777239	-1.03579	0.00128364	16.0791	27.8883	6.72255	6.63958	0.491	0.841	0.196	0.197
ENSG00000166922	0	2.29398	0.00796854	-1.73793	0.00132449	4.28775	0.996011	12.4847	14.3858	0.131	0.03	0.364	0.426
ENSG00000253669	0	-1.30025	0.0080123	-0.558117	0.00133271	33.23	25.8963	10.564	13.2792	1.014	0.781	0.308	0.393
ENSG00000182359	0	-0.793466	0.00821989	1.4249	0.00137257	112.553	110.557	49.9389	78.5684	3.434	3.335	1.457	2.328
ENSG00000205704	0	0.775263	0.00821989	1.41571	0.00137232	75.0356	53.7846	99.8779	120.619	2.289	1.623	2.914	3.574
ENSG00000182389	0	0.648204	0.00830776	1.91081	0.00139018	96.4743	96.613	164.222	138.325	2.943	2.915	4.791	4.098
ENSG00000280417	0	-1.84221	0.00835068	-1.3093	0.00139785	18.2229	17.9282	7.68291	2.21319	0.556	0.541	0.224	0.066
ENSG00000151468	0	-1.06373	0.00837701	0.229819	0.00140325	61.1004	39.8404	18.2469	29.8781	1.864	1.202	0.532	0.885
ENSG00000268205	0	-0.796388	0.00845876	3.43418	0.00142084	611.004	302.787	260.259	265.583	18.64	9.135	7.592	7.869
ENSG00000255198	0	-1.11821	0.00853346	-0.0319102	0.00143499	51.453	32.8683	22.0884	16.599	1.57	0.992	0.644	0.492
ENSG00000162620	0	-0.979803	0.00854452	0.189148	0.00143735	49.3091	46.8125	29.7713	18.8121	1.504	1.412	0.868	0.557
ENSG00000278603	0	0.830153	0.00858145	0.628303	0.00144458	40.7336	30.8763	64.3444	63.076	1.243	0.932	1.877	1.869
ENSG00000269473	0	-1.37295	0.00858786	-0.502267	0.00144616	39.6617	22.9082	9.60364	14.3858	1.21	0.691	0.28	0.426
ENSG00000257315	0	0.601895	0.00870406	2.87338	0.00147044	173.654	213.146	253.536	333.086	5.298	6.43	7.396	9.869
ENSG00000221817	0	-1.29302	0.00875467	-0.633334	0.00148045	27.8704	27.8883	11.5244	11.066	0.85	0.841	0.336	0.328
ENSG00000272604	0	-0.756301	0.00884288	0.915702	0.00149849	76.1075	77.6888	49.9389	40.9441	2.322	2.344	1.457	1.213
ENSG00000177294	0	-1.45824	0.00898518	-0.711654	0.00152983	34.302	19.9202	9.60364	9.95937	1.046	0.601	0.28	0.295
ENSG00000261556	0	0.691425	0.00903801	1.54083	0.00154115	64.3162	81.6729	116.204	119.512	1.962	2.464	3.39	3.541
ENSG00000225630	0	1.01226	0.00918944	0.873769	0.00156968	41.8055	36.8524	54.7408	104.02	1.275	1.112	1.597	3.082
ENSG00000229320	0	-0.898195	0.00919699	1.46787	0.00157206	140.424	95.617	48.9786	77.4618	4.284	2.885	1.429	2.295
ENSG00000100058	0	-0.606822	0.00923253	2.16225	0.00157922	191.877	165.338	118.125	116.193	5.854	4.988	3.446	3.443
ENSG00000196876	0	0.692002	0.00923816	1.60217	0.00158127	70.7478	81.6729	134.451	111.766	2.158	2.464	3.922	3.311
ENSG00000245248	0	0.711492	0.00925799	1.57953	0.00158576	75.0356	73.7048	137.332	106.233	2.289	2.224	4.006	3.148
ENSG00000237489	0	-1.09445	0.00928784	-0.182143	0.00159142	33.23	41.8324	17.2866	17.7056	1.014	1.262	0.504	0.525
ENSG00000141337	0	0.603132	0.00928934	1.97967	0.00159266	103.978	102.589	156.539	157.137	3.172	3.095	4.566	4.656
ENSG00000279692	0	-1.20304	0.00937592	-0.21515	0.00161149	46.0933	28.8843	12.4847	19.9187	1.406	0.871	0.364	0.59
ENSG00000154874	0	1.20721	0.00939892	-0.458233	0.00161673	15.0071	11.9521	32.6524	29.8781	0.458	0.361	0.953	0.885
ENSG00000227671	0	0.675371	0.00940673	2.54696	0.001619	121.129	177.29	258.338	218	3.695	5.349	7.536	6.459
ENSG00000225031	0	1.1949	0.00952275	-0.414613	0.00164571	16.0791	11.9521	34.5731	29.8781	0.491	0.361	1.009	0.885
ENSG00000135929	0	0.68012	0.00966055	1.51465	0.00167436	78.2514	65.7367	120.046	110.66	2.387	1.983	3.502	3.279
ENSG00000243389	0	1.47422	0.00966412	-0.85963	0.00167591	5.35968	11.9521	23.0487	25.4517	0.164	0.361	0.672	0.754
ENSG00000177398	0	-1.53692	0.00969922	-0.708343	0.00168364	33.23	21.9122	14.4055	4.42639	1.014	0.661	0.42	0.131
ENSG00000111913	0	-0.985339	0.00978925	0.794251	0.00170273	94.3305	54.7806	44.1768	30.9847	2.878	1.653	1.289	0.918
ENSG00000239922	0	-0.746841	0.0099334	1.38146	0.00172897	121.129	92.629	58.5822	68.609	3.695	2.795	1.709	2.033

## Sheet: Sup Table 6
Genes	S08-387-CTL	S08-387-OGM	FDR	AveExpr	P value	S08-387-CTL1	S08-387-CTL2	S08-387-OGM1	S08-387-OGM2	S08-387-CTL1 CPM	S08-387-CTL2 CPM	S08-387-OGM1 CPM	S08-387-OGM2 CPM
ENSG00000140988	0	0.625125	0	12.3405	0	143458	138210	195705	241332	4299.21	4164.75	5525.07	6593.12
ENSG00000161016	0	0.595879	1.10403e-57	12.1647	1.30192e-61	128214	124206	183777	199973	3842.36	3742.77	5188.31	5463.21
ENSG00000026025	0	-0.625754	5.1768e-22	12.1866	1.22094e-25	249763	141454	138863	115626	7485	4262.51	3920.34	3158.88
ENSG00000089157	0	0.647136	8.28253e-22	12.0599	2.44178e-25	120428	109354	168300	193616	3609.05	3295.23	4751.37	5289.54
ENSG00000138336	0	-1.50954	2.02294e-15	5.56819	7.15661e-19	2708.64	2137.06	933.787	776.259	81.174	64.397	26.362	21.207
ENSG00000148926	0	-3.01869	5.22445e-14	4.70018	2.15632e-17	2325.33	872.161	227.075	168.21	69.686	26.281	6.411	4.595
ENSG00000130513	0	1.97023	5.3936e-13	5.43879	2.86217e-16	654.288	561.943	1686.84	3108.77	19.608	16.933	47.622	84.931
ENSG00000072274	0	3.04673	1.02924e-11	8.99618	6.06865e-15	4445.68	3172.16	31580.8	31668.4	133.23	95.588	891.577	865.171
ENSG00000159167	0	-1.74299	1.91814e-11	5.92403	1.25955e-14	4160.81	2300	938.422	999.293	124.693	69.307	26.493	27.3
ENSG00000161513	0	1.65583	1.91814e-11	5.52382	1.35718e-14	839.573	689.373	1837.45	3009.09	25.161	20.773	51.874	82.208
ENSG00000167772	0	-3.25114	2.41211e-10	3.21167	1.8489e-13	862.734	291.417	77.6225	43.6101	25.855	8.781	2.191	1.191
ENSG00000152256	0	-1.38774	4.90793e-10	5.822	4.05136e-13	3433.56	2219.57	1099.46	1070.32	102.898	66.884	31.04	29.241
ENSG00000136928	0	-1.19756	9.35988e-10	5.91711	8.36325e-13	3287.65	2521.43	1362.45	1182.46	98.526	75.98	38.464	32.304
ENSG00000129521	0	-1.99675	9.35988e-10	5.92705	8.83008e-13	4649.5	2078.56	872.385	818.623	139.338	62.634	24.629	22.365
ENSG00000257315	0	-2.18045	9.38904e-09	1.59232	9.41118e-12	178.337	156.676	41.7076	32.396	5.344	4.721	1.177	0.885
ENSG00000174307	0	1.44331	1.01636e-08	5.28704	1.13861e-11	665.868	780.245	1508.43	2452.13	19.955	23.512	42.585	66.992
ENSG00000182379	0	-2.55371	1.01636e-08	5.22151	1.10852e-11	3285.34	1123.89	449.516	302.778	98.456	33.867	12.691	8.272
ENSG00000059804	0	-2.29855	2.48086e-08	6.85134	2.92554e-11	9733.26	3550.27	1536.23	1170	291.69	106.982	43.37	31.964
ENSG00000100867	0	3.75391	7.17559e-08	0.839228	8.88486e-11	5.79016	10.445	54.4516	169.456	0.174	0.315	1.537	4.629
ENSG00000023330	0	0.907189	8.03502e-08	6.37983	1.08916e-10	2030.03	1965.76	3815.09	3721.81	60.837	59.235	107.706	101.679
ENSG00000168172	0	-1.05461	8.03502e-08	6.17917	1.08966e-10	3749.71	3002.95	1786.48	1480.25	112.373	90.49	50.435	40.44
ENSG00000229807	0	-1.22073	9.64951e-08	3.85213	1.42239e-10	626.495	762.488	309.332	290.318	18.775	22.976	8.733	7.931
ENSG00000179776	0	-4.4856	9.64951e-08	0.780891	1.36722e-10	181.811	38.6467	4.63418	4.98401	5.449	1.165	0.131	0.136
ENSG00000105877	0	-3.20927	1.23737e-07	0.728602	1.96987e-10	143.596	56.4032	12.744	8.72201	4.303	1.7	0.36	0.238
ENSG00000210140	0	1.16671	1.23737e-07	6.91698	1.93815e-10	2561.57	2576.79	4731.5	6877.93	76.766	77.648	133.578	187.903
ENSG00000185088	0	1.17051	1.38973e-07	6.54975	2.29437e-10	1776.42	2196.59	3783.81	5221.99	53.237	66.191	106.823	142.663
ENSG00000221866	0	-1.65166	3.61302e-07	2.31138	6.39095e-10	269.821	244.414	83.4153	80.9901	8.086	7.365	2.355	2.213
ENSG00000185633	0	-4.488	3.61302e-07	5.37203	6.34378e-10	4750.25	742.642	195.794	48.5941	142.357	22.378	5.528	1.328
ENSG00000145734	0	-1.02664	4.10115e-07	4.96662	7.4962e-10	1537.87	1353.68	793.603	632.969	46.087	40.791	22.405	17.293
ENSG00000103489	0	-1.72648	4.93819e-07	2.63324	9.31733e-10	369.412	283.061	118.172	79.7441	11.071	8.53	3.336	2.179
ENSG00000134107	0	-1.68584	5.1354e-07	6.36793	9.99224e-10	5783.21	2928.79	1635.87	1080.28	173.314	88.255	46.183	29.513
ENSG00000116016	0	-1.72451	5.97546e-07	6.75506	1.19791e-09	7786.6	3682.92	2035.56	1445.36	233.352	110.979	57.467	39.487
ENSG00000260404	0	-2.0195	6.46821e-07	1.19665	1.3389e-09	142.438	105.495	30.1222	31.15	4.269	3.179	0.85	0.851
ENSG00000125144	0	1.04777	6.46821e-07	5.21936	1.37297e-09	728.402	944.232	1591.84	1890.18	21.829	28.453	44.94	51.639
ENSG00000144674	0	-0.972437	7.04687e-07	5.18892	1.53735e-09	1806.53	1526.02	924.519	782.489	54.139	45.984	26.101	21.377
ENSG00000188994	0	-1.03058	7.42009e-07	5.66001	1.70627e-09	2686.63	1999.18	1229.22	1075.3	80.514	60.242	34.703	29.377
ENSG00000041982	0	-1.15631	7.42009e-07	3.71551	1.69378e-09	684.397	562.988	290.795	271.628	20.51	16.965	8.21	7.421
ENSG00000156030	0	-1.07057	1.11355e-06	6.7581	2.6263e-09	5812.16	4315.89	2692.46	2151.84	174.181	130.053	76.013	58.788
ENSG00000169020	0	0.933707	1.56658e-06	6.64993	3.78714e-09	2216.47	2542.32	4149.91	5000.2	66.424	76.609	117.159	136.604
ENSG00000114268	0	-1.49292	1.74103e-06	4.49239	4.31151e-09	1504.28	787.556	450.674	366.324	45.081	23.732	12.723	10.008
ENSG00000075426	0	-1.68778	1.896e-06	3.54635	4.80708e-09	824.518	403.179	184.209	198.114	24.71	12.149	5.201	5.412
ENSG00000225783	0	-3.11124	2.44022e-06	0.654565	6.33075e-09	142.438	45.9582	10.4269	11.214	4.269	1.385	0.294	0.306
ENSG00000117523	0	-0.984083	2.44162e-06	6.87571	6.47835e-09	5475.17	5289.37	3136.18	2335.01	164.082	159.387	88.54	63.792
ENSG00000181577	0	-0.878428	2.49358e-06	5.99788	6.76324e-09	3076.89	2635.28	1674.1	1449.1	92.21	79.41	47.263	39.589
ENSG00000247095	0	-2.50039	2.67116e-06	1.26475	7.40238e-09	182.969	92.9609	31.2807	17.444	5.483	2.801	0.883	0.477
ENSG00000153707	0	-1.33917	2.90835e-06	6.57535	8.23118e-09	5874.69	3571.16	2220.93	1526.35	176.055	107.612	62.701	41.699
ENSG00000175265	0	-1.83859	2.91791e-06	0.972919	8.43028e-09	107.697	98.1834	27.8051	29.904	3.228	2.959	0.785	0.817
ENSG00000196968	0	-1.23789	3.03661e-06	4.50431	8.95226e-09	1335.21	862.76	529.455	406.196	40.014	25.998	14.947	11.097
ENSG00000101384	0	-1.44099	4.02444e-06	6.64246	1.23391e-08	6692.26	3404.04	2073.8	1657.18	200.557	102.576	58.547	45.274
ENSG00000086506	0	1.13281	4.18256e-06	4.58584	1.30705e-08	480.583	554.632	915.251	1370.6	14.402	16.713	25.839	37.444
ENSG00000106772	0	-1.0128	4.67314e-06	5.21364	1.49067e-08	1881.8	1540.64	977.812	726.419	56.395	46.425	27.605	19.846
ENSG00000157106	0	-0.910043	4.67314e-06	5.31048	1.51546e-08	1735.89	1834.15	1064.7	846.035	52.022	55.269	30.058	23.113
ENSG00000126001	0	-0.973248	4.84902e-06	5.58075	1.60109e-08	2407.55	1967.85	1266.29	973.127	72.15	59.298	35.749	26.586
ENSG00000196083	0	-0.980133	4.99889e-06	5.90472	1.70952e-08	3203.12	2286.42	1457.45	1338.21	95.992	68.898	41.146	36.559
ENSG00000074590	0	-1.00032	4.99889e-06	3.9754	1.70727e-08	764.301	678.928	378.844	346.388	22.905	20.458	10.695	9.463
ENSG00000130005	0	0.948802	5.16183e-06	6.10236	1.79568e-08	1549.45	1683.74	2662.34	3619.63	46.434	50.737	75.162	98.887
ENSG00000164190	0	-0.979704	6.17307e-06	5.61237	2.18387e-08	2354.28	2123.48	1327.69	954.437	70.554	63.988	37.483	26.075
ENSG00000054148	0	1.0254	6.43493e-06	6.81622	2.31445e-08	2532.62	2589.33	4249.54	6243.71	75.898	78.026	119.972	170.576
ENSG00000102189	0	-0.837906	6.72062e-06	5.25368	2.47883e-08	1705.78	1667.03	1009.09	888.399	51.12	50.233	28.488	24.271
ENSG00000064655	0	-1.26257	6.72062e-06	4.69861	2.49646e-08	1603.87	925.431	573.48	484.695	48.066	27.887	16.19	13.242
ENSG00000148773	0	-1.46857	6.86657e-06	6.98666	2.59116e-08	6928.5	5933.83	3143.13	1525.11	207.636	178.807	88.736	41.665
ENSG00000225205	0	-3.14035	6.98254e-06	-0.412149	2.67609e-08	61.3757	25.0681	4.63418	4.98401	1.839	0.755	0.131	0.136
ENSG00000147604	0	0.615699	7.02235e-06	11.5391	2.73276e-08	82309.4	79934.9	114696	135402	2466.68	2408.72	3238.05	3699.14
ENSG00000088888	0	-0.851749	9.2356e-06	6.2625	3.6485e-08	3550.52	3266.16	2103.92	1693.32	106.404	98.421	59.397	46.261
ENSG00000131389	0	-1.4831	9.28879e-06	6.8463	3.8294e-08	7690.49	4028.65	2539.53	1665.9	230.472	121.398	71.695	45.512
ENSG00000243449	0	0.93367	9.28879e-06	5.67388	3.83072e-08	1127.92	1289.96	2005.44	2644.02	33.802	38.871	56.617	72.234
ENSG00000243679	0	-3.08158	9.28879e-06	-0.461084	3.83382e-08	57.9016	25.0681	4.63418	4.98401	1.735	0.755	0.131	0.136
ENSG00000186918	0	-1.27585	1.09099e-05	6.65887	4.56724e-08	6412.02	3475.07	2213.98	1883.95	192.158	104.716	62.504	51.469
ENSG00000104419	0	-3.68548	1.10819e-05	7.45067	4.70459e-08	18416.2	4082.97	1115.68	634.215	551.904	123.034	31.497	17.327
ENSG00000149639	0	-0.953328	1.1237e-05	6.75204	4.83668e-08	5046.7	4762.94	2968.19	2124.43	151.242	143.524	83.797	58.039
ENSG00000055609	0	-0.874904	1.23925e-05	5.41089	5.40711e-08	1959.39	1837.28	1165.5	915.811	58.72	55.364	32.904	25.02
ENSG00000173889	0	-0.874548	1.43778e-05	4.77538	6.35812e-08	1329.42	1113.44	713.664	625.493	39.841	33.552	20.148	17.088
ENSG00000115548	0	-1.03033	1.50736e-05	5.89775	6.7875e-08	3329.34	2198.68	1462.08	1255.97	99.775	66.254	41.277	34.313
ENSG00000113369	0	-1.47187	1.50736e-05	5.13367	6.8802e-08	2434.18	1131.2	590.858	699.007	72.949	34.087	16.681	19.097
ENSG00000279483	0	1.13671	1.50736e-05	3.887	6.93244e-08	328.881	307.084	571.163	836.067	9.856	9.254	16.125	22.841
ENSG00000173915	0	0.89033	1.76193e-05	6.91523	8.31099e-08	2741.06	3092.78	4785.95	6099.18	82.145	93.196	135.115	166.628
ENSG00000183196	0	-0.90277	1.76193e-05	6.60148	8.26614e-08	4680.76	4052.68	2661.18	2033.47	140.275	122.121	75.129	55.554
ENSG00000183172	0	0.836675	1.9057e-05	5.92558	9.10153e-08	1401.22	1606.45	2435.26	2971.71	41.992	48.408	68.751	81.186
ENSG00000172493	0	-1.07543	2.27573e-05	4.83411	1.10029e-07	1526.29	1141.64	750.737	520.829	45.74	34.402	21.195	14.229
ENSG00000210049	0	-0.870909	2.3282e-05	4.27227	1.13939e-07	844.205	875.294	461.101	484.695	25.299	26.376	13.018	13.242
ENSG00000150995	0	-0.803596	2.41282e-05	5.29297	1.19503e-07	1834.32	1603.31	1040.37	939.485	54.972	48.314	29.371	25.666
ENSG00000117394	0	-0.947779	2.48944e-05	6.54327	1.24765e-07	5011.96	3472.98	2288.13	2130.66	150.201	104.653	64.598	58.209
ENSG00000198625	0	-1.05745	2.58918e-05	3.93515	1.31291e-07	808.306	614.168	378.844	307.762	24.224	18.507	10.695	8.408
ENSG00000187079	0	-0.800592	2.64576e-05	6.67709	1.3572e-07	4739.82	4233.38	2782.83	2396.06	142.045	127.567	78.564	65.46
ENSG00000134574	0	0.85364	2.74035e-05	4.81692	1.42188e-07	708.715	674.75	1129.58	1385.55	21.239	20.333	31.89	37.853
ENSG00000165288	0	-0.953665	3.47887e-05	4.72903	1.8461e-07	1349.11	1062.26	711.347	539.519	40.431	32.01	20.082	14.739
ENSG00000177098	0	1.00791	3.47887e-05	3.46277	1.8379e-07	247.819	254.859	523.662	493.417	7.427	7.68	14.784	13.48
ENSG00000274021	0	-1.88471	3.5807e-05	0.26903	1.92125e-07	70.6399	54.3142	13.9025	19.936	2.117	1.637	0.392	0.545
ENSG00000134086	0	-0.824765	3.62412e-05	5.17157	1.96591e-07	1697.67	1479.02	976.654	826.099	50.877	44.568	27.573	22.569
ENSG00000100207	0	-0.818668	3.81645e-05	5.83055	2.09275e-07	2619.47	2390.87	1587.21	1268.43	78.501	72.045	44.809	34.653
ENSG00000125629	0	-0.990908	4.2016e-05	4.51691	2.35349e-07	1254.15	846.048	529.455	532.043	37.585	25.494	14.947	14.535
ENSG00000183018	0	-3.28989	4.2016e-05	1.98904	2.33026e-07	418.049	74.1598	28.9636	21.182	12.528	2.235	0.818	0.579
ENSG00000229953	0	-2.10842	4.31413e-05	-0.0347027	2.44196e-07	62.5337	40.7357	13.9025	9.96801	1.874	1.228	0.392	0.272
ENSG00000102908	0	-0.965255	4.64869e-05	4.16283	2.67353e-07	903.265	728.019	465.735	373.8	27.069	21.938	13.148	10.212
ENSG00000142541	0	0.640413	4.64869e-05	11.6084	2.68615e-07	91734.6	76824.3	118875	145325	2749.14	2314.99	3356.03	3970.23
ENSG00000186010	0	0.914895	4.69364e-05	5.63981	2.7398e-07	1133.71	1248.18	1876.84	2644.02	33.976	37.612	52.986	72.234
ENSG00000172428	0	0.956156	4.91184e-05	5.75659	2.89613e-07	1079.29	1453.95	2145.63	2804.75	32.344	43.813	60.575	76.625
ENSG00000173281	0	-1.25101	5.02872e-05	5.41772	3.02435e-07	2732.95	1425.75	954.641	798.687	81.902	42.963	26.951	21.82
ENSG00000130558	0	-3.61201	5.02872e-05	-0.400969	3.01687e-07	74.114	15.6676	4.63418	2.492	2.221	0.472	0.131	0.068
ENSG00000198646	0	-0.87232	5.17662e-05	6.06132	3.14382e-07	3124.37	2834.78	1898.86	1373.09	93.632	85.422	53.608	37.513
ENSG00000136237	0	-0.738141	5.26246e-05	6.07147	3.22698e-07	2817.49	2981.01	1859.46	1637.25	84.436	89.829	52.496	44.729
ENSG00000074657	0	-0.959172	5.42639e-05	5.6687	3.3595e-07	2692.42	1944.87	1357.81	1037.92	80.688	58.606	38.333	28.356
ENSG00000147408	0	-1.37764	5.43785e-05	4.02686	3.39866e-07	1085.08	537.92	331.344	295.302	32.518	16.209	9.354	8.068
ENSG00000109107	0	-1.42056	5.76077e-05	6.53845	3.63445e-07	6385.39	2974.75	2003.12	1503.92	191.36	89.64	56.551	41.087
ENSG00000076108	0	-0.789311	5.91683e-05	6.3197	3.76779e-07	3779.82	3204.54	2213.98	1847.82	113.275	96.564	62.504	50.482
ENSG00000082014	0	0.747846	5.9451e-05	5.73928	3.82085e-07	1328.26	1420.53	2197.76	2447.15	39.806	42.805	62.046	66.855
ENSG00000170855	0	1.01276	6.32016e-05	5.77881	4.09916e-07	1048.02	1458.13	2118.98	2975.45	31.407	43.939	59.822	81.288
ENSG00000058668	0	-0.978375	6.94247e-05	5.50127	4.54372e-07	2475.87	1672.25	1173.61	940.731	74.198	50.391	33.133	25.701
ENSG00000150779	0	0.996142	7.31255e-05	5.7717	4.82904e-07	1030.65	1482.15	2167.64	2882	30.887	44.662	61.196	78.735
ENSG00000197467	0	-3.60876	7.6436e-05	0.269925	5.1262e-07	127.383	19.8456	8.10982	3.738	3.817	0.598	0.229	0.102
ENSG00000087088	0	1.01007	7.6436e-05	6.44295	5.1378e-07	1752.1	2226.88	3217.28	4854.42	52.508	67.104	90.829	132.621
ENSG00000198265	0	-0.741587	7.6941e-05	5.35641	5.21711e-07	1740.52	1793.41	1120.31	1005.52	52.161	54.042	31.628	27.471
ENSG00000107796	0	-0.816935	7.75605e-05	6.95353	5.30485e-07	5075.65	5829.38	3411.92	2815.96	152.109	175.66	96.324	76.931
ENSG00000139354	0	-0.971129	8.45832e-05	4.16146	5.83504e-07	911.371	720.708	473.845	362.586	27.312	21.717	13.377	9.906
ENSG00000137812	0	-0.860983	8.67771e-05	5.12988	6.03756e-07	1566.82	1545.87	992.873	730.157	46.955	46.582	28.03	19.948
ENSG00000224114	0	0.765592	8.82043e-05	5.21469	6.18887e-07	1031.81	864.849	1568.67	1673.38	30.922	26.061	44.286	45.716
ENSG00000123908	0	-0.742056	9.47928e-05	6.70039	6.70704e-07	4406.31	4572.84	2895.2	2504.46	132.05	137.796	81.736	68.421
ENSG00000099954	0	-0.773168	9.5416e-05	5.19848	6.80739e-07	1649.04	1544.82	1024.15	854.757	49.419	46.551	28.914	23.352
ENSG00000110395	0	-0.776101	9.97013e-05	5.28284	7.21074e-07	1754.42	1634.65	1092.51	897.121	52.577	49.258	30.843	24.509
ENSG00000198417	0	1.32633	9.97013e-05	2.23602	7.28849e-07	98.4327	84.6048	236.343	225.526	2.95	2.549	6.672	6.161
ENSG00000198959	0	-3.72419	9.97013e-05	1.17812	7.28948e-07	247.819	36.5576	15.0611	6.23001	7.427	1.102	0.425	0.17
ENSG00000107863	0	-0.788085	0.000102897	6.10682	7.6445e-07	3309.65	2714.67	1917.39	1588.65	99.185	81.803	54.131	43.402
ENSG00000185567	0	-1.79033	0.000102897	2.75314	7.5941e-07	479.425	238.147	134.391	73.5141	14.368	7.176	3.794	2.008
ENSG00000170485	0	-0.96125	0.00010343	4.69577	7.80605e-07	1357.21	1003.77	700.92	517.091	40.674	30.247	19.788	14.127
ENSG00000133169	0	0.79545	0.00010343	6.61189	7.79855e-07	2346.17	2585.15	3797.71	4817.04	70.311	77.9	107.216	131.6
ENSG00000134013	0	-2.69201	0.000107127	4.33553	8.18056e-07	2033.5	384.378	243.294	130.83	60.941	11.583	6.869	3.574
ENSG00000100344	0	-0.77001	0.000107127	4.69729	8.21139e-07	1176.56	1076.88	705.554	623.001	35.26	32.45	19.919	17.02
ENSG00000151914	0	-1.04997	0.000115685	4.93521	9.04792e-07	1500.81	1343.23	863.116	517.091	44.977	40.476	24.367	14.127
ENSG00000235823	0	-0.95587	0.000115685	5.03244	9.00814e-07	1742.84	1236.69	872.385	670.349	52.23	37.266	24.629	18.314
ENSG00000182963	0	-0.912821	0.000115685	3.62586	9.07198e-07	576.7	531.653	296.588	295.302	17.283	16.021	8.373	8.068
ENSG00000171303	0	-2.27555	0.000119755	0.909448	9.46174e-07	150.544	58.4922	23.1709	19.936	4.512	1.763	0.654	0.545
ENSG00000182154	0	0.916141	0.000124259	6.69599	9.89093e-07	2122.67	2827.47	4042.16	5366.53	63.613	85.202	114.117	146.612
ENSG00000112695	0	0.783028	0.000132547	6.94289	1.06287e-06	3009.72	3228.56	4813.76	5989.53	90.197	97.288	135.9	163.632
ENSG00000211450	0	0.7922	0.000139458	5.90007	1.12652e-06	1482.28	1532.29	2271.91	2981.68	44.422	46.173	64.14	81.459
ENSG00000137962	0	-1.98718	0.000144659	1.5649	1.17706e-06	213.078	107.584	49.8174	31.15	6.386	3.242	1.406	0.851
ENSG00000168899	0	0.75033	0.000148243	4.87475	1.21497e-06	766.617	740.553	1188.67	1361.88	22.974	22.315	33.558	37.206
ENSG00000127540	0	0.839809	0.000152813	6.67472	1.26143e-06	2244.27	2804.49	3999.3	5099.88	67.257	84.509	112.907	139.327
ENSG00000260260	0	0.775704	0.000166163	5.75658	1.38143e-06	1385.01	1364.12	2068	2667.69	41.506	41.106	58.383	72.881
ENSG00000183648	0	0.735813	0.000166577	5.29638	1.39469e-06	984.327	1047.64	1568.67	1836.61	29.499	31.569	44.286	50.176
ENSG00000213928	0	-3.73739	0.000171356	-1.10302	1.4448e-06	37.057	15.6676	0	3.738	1.111	0.472	0	0.102
ENSG00000168913	0	0.928391	0.000171463	4.4834	1.45581e-06	479.425	580.744	848.055	1183.7	14.368	17.5	23.942	32.338
ENSG00000234338	0	-3.87509	0.000174007	-1.50137	1.48768e-06	19.6865	18.8011	1.15855	1.246	0.59	0.567	0.033	0.034
ENSG00000115461	0	-1.56466	0.000180943	10.2057	1.56831e-06	78963.9	43116.1	22139.8	19281.9	2366.42	1299.24	625.043	526.775
ENSG00000281881	0	-3.87896	0.000180943	-1.49809	1.56535e-06	20.8446	17.7566	1.15855	1.246	0.625	0.535	0.033	0.034
ENSG00000084112	0	-0.708947	0.000200085	5.80228	1.75782e-06	2319.54	2454.58	1572.15	1365.62	69.513	73.965	44.384	37.308
ENSG00000156411	0	0.786858	0.00020889	6.70222	1.84749e-06	2422.6	2846.27	4046.8	5104.87	72.602	85.768	114.248	139.464
ENSG00000281490	0	-2.1005	0.000208928	0.139779	1.86015e-06	77.5881	39.6912	18.5367	8.72201	2.325	1.196	0.523	0.238
ENSG00000197535	0	-0.720183	0.000209734	5.99922	1.87969e-06	2618.31	2870.3	1818.92	1532.58	78.467	86.492	51.351	41.87
ENSG00000008710	0	-1.10629	0.000212159	5.35315	1.91393e-06	2471.24	1383.97	1000.98	796.195	74.059	41.704	28.259	21.752
ENSG00000188042	0	-0.908237	0.000212294	6.37917	1.94018e-06	4547.59	2954.9	1881.48	2134.4	136.284	89.042	53.117	58.311
ENSG00000196976	0	0.770445	0.000212294	6.60741	1.92783e-06	2346.17	2623.79	3768.75	4764.71	70.311	79.064	106.398	130.171
ENSG00000124787	0	0.773768	0.000222623	4.35743	2.04772e-06	496.796	544.187	867.75	923.287	14.888	16.398	24.498	25.224
ENSG00000064205	0	-3.17928	0.000224601	0.528368	2.07914e-06	144.754	28.2016	13.9025	4.98401	4.338	0.85	0.392	0.136
ENSG00000168769	0	-0.832715	0.000235207	3.97807	2.1912e-06	743.456	645.504	392.747	391.244	22.28	19.451	11.088	10.689
ENSG00000204138	0	-0.909833	0.000237682	4.28821	2.28427e-06	1014.44	742.642	512.077	427.379	30.401	22.378	14.457	11.676
ENSG00000135778	0	0.721922	0.000237682	5.84775	2.2642e-06	1454.49	1542.73	2249.89	2725.01	43.589	46.488	63.518	74.446
ENSG00000145194	0	0.934592	0.000237682	4.42356	2.28433e-06	420.365	593.278	870.067	1081.53	12.598	17.878	24.563	29.547
ENSG00000272556	0	-1.5141	0.000237682	0.893858	2.25614e-06	101.907	82.5158	33.5978	31.15	3.054	2.486	0.949	0.851
ENSG00000225178	0	0.685074	0.000237682	5.92432	2.24931e-06	1547.13	1663.9	2435.26	2759.89	46.365	50.139	68.751	75.399
ENSG00000066279	0	-0.713637	0.000241089	6.21467	2.33128e-06	3152.16	3211.85	2143.31	1759.35	94.465	96.784	60.509	48.065
ENSG00000271383	0	-1.74258	0.000241576	0.0595503	2.36449e-06	57.9016	47.0027	13.9025	17.444	1.735	1.416	0.392	0.477
ENSG00000172500	0	0.735296	0.000241576	5.74121	2.36157e-06	1264.57	1502	2182.7	2453.38	37.897	45.26	61.621	67.026
ENSG00000138778	0	-0.997549	0.000242229	4.21504	2.38516e-06	970.43	734.286	507.443	350.126	29.082	22.127	14.326	9.565
ENSG00000065526	0	-0.935913	0.000247138	5.64948	2.47033e-06	2345.01	2201.81	1467.88	920.795	70.276	66.348	41.441	25.156
ENSG00000204291	0	-2.63592	0.000247138	0.944535	2.47721e-06	174.863	48.0472	22.0124	13.706	5.24	1.448	0.621	0.374
ENSG00000143702	0	-0.732562	0.000249243	6.08882	2.51301e-06	3109.31	2754.36	1966.05	1581.18	93.181	82.999	55.505	43.197
ENSG00000104765	0	-1.15613	0.000281743	6.75487	2.8573e-06	6802.28	3506.4	2558.07	2083.31	203.853	105.66	72.218	56.916
ENSG00000224877	0	1.08179	0.000288368	6.11105	2.94149e-06	1222.88	1832.06	2502.46	4014.62	36.648	55.206	70.648	109.678
ENSG00000162433	0	-0.937009	0.000289226	5.17488	2.9673e-06	2017.29	1258.63	838.787	879.677	60.455	37.927	23.68	24.033
ENSG00000198258	0	0.804775	0.00029148	6.91103	3.0076e-06	2838.34	3204.54	4546.13	6080.49	85.06	96.564	128.345	166.117
ENSG00000087077	0	0.732675	0.000296716	6.8751	3.07913e-06	3096.58	2989.37	4546.13	5628.19	92.799	90.08	128.345	153.761
ENSG00000205634	0	-1.75467	0.000301312	0.0610963	3.14458e-06	61.3757	43.8692	16.2196	14.952	1.839	1.322	0.458	0.408
ENSG00000115020	0	-0.692706	0.000303224	5.50102	3.18242e-06	2030.03	1828.93	1263.97	1136.35	60.837	55.112	35.684	31.045
ENSG00000116991	0	-0.787113	0.000308137	6.53559	3.25216e-06	4163.12	3941.96	2714.47	2007.31	124.762	118.785	76.634	54.839
ENSG00000135837	0	-0.856082	0.000310446	4.99366	3.29483e-06	1451.01	1377.7	929.153	641.691	43.485	41.515	26.232	17.531
ENSG00000143376	0	-0.70677	0.000310903	5.46348	3.33634e-06	1881.8	1890.55	1263.97	1060.35	56.395	56.969	35.684	28.968
ENSG00000143847	0	-2.20297	0.000310903	0.85412	3.32904e-06	145.912	53.2697	22.0124	21.182	4.373	1.605	0.621	0.579
ENSG00000118432	0	-2.71133	0.000312334	0.184743	3.37011e-06	98.4327	31.3351	3.47564	16.198	2.95	0.944	0.098	0.443
ENSG00000102287	0	-1.41526	0.00031668	1.61721	3.43568e-06	167.915	134.741	59.0858	54.8241	5.032	4.06	1.668	1.498
ENSG00000145901	0	-0.778416	0.000333781	6.15123	3.6472e-06	3600.32	2599.77	1871.05	1760.6	107.896	78.34	52.823	48.099
ENSG00000090924	0	-0.969204	0.000333781	3.97885	3.66057e-06	793.252	643.415	434.454	302.778	23.772	19.388	12.265	8.272
ENSG00000106571	0	-0.787467	0.000338866	6.21703	3.73632e-06	3456.72	3043.69	2182.7	1602.36	103.593	91.717	61.621	43.776
ENSG00000128185	0	0.715099	0.000344173	6.10389	3.81513e-06	1645.56	1943.82	2733.01	3198.49	49.315	58.574	77.157	87.382
ENSG00000117410	0	0.806086	0.000344423	6.10417	3.8382e-06	1446.38	2002.31	2839.59	3233.37	43.346	60.337	80.166	88.335
ENSG00000102781	0	-0.904609	0.000360655	3.89353	4.04036e-06	764.301	569.255	373.052	342.65	22.905	17.154	10.532	9.361
ENSG00000198563	0	-0.829942	0.000361699	3.78632	4.07847e-06	575.542	638.192	341.771	345.142	17.248	19.231	9.649	9.429
ENSG00000080546	0	0.951116	0.000361699	4.23319	4.09471e-06	456.264	426.158	678.907	1037.92	13.674	12.842	19.167	28.356
ENSG00000250251	0	-1.49115	0.000363196	1.13219	4.13307e-06	121.593	96.0944	44.0247	33.642	3.644	2.896	1.243	0.919
ENSG00000137288	0	0.779345	0.000373164	5.96412	4.2685e-06	1387.32	1779.84	2456.12	3017.82	41.576	53.633	69.34	82.446
ENSG00000178665	0	-1.87359	0.000382061	1.42382	4.3928e-06	195.707	89.8274	39.3905	38.626	5.865	2.707	1.112	1.055
ENSG00000176485	0	0.973717	0.000384031	3.19431	4.43809e-06	218.868	204.723	383.478	453.545	6.559	6.169	10.826	12.391
ENSG00000182378	0	-0.963387	0.000385372	6.19159	4.47631e-06	4194.39	2481.74	1837.45	1599.87	125.699	74.784	51.874	43.708
ENSG00000109458	0	-0.823222	0.000388592	5.24418	4.53663e-06	1954.76	1387.1	1011.41	885.907	58.581	41.798	28.554	24.203
ENSG00000197321	0	-0.734581	0.000390754	6.03182	4.60022e-06	3093.1	2547.55	1879.16	1527.6	92.695	76.767	53.052	41.734
ENSG00000181026	0	0.827317	0.000390754	6.19496	4.60795e-06	1529.76	2108.85	2920.69	3582.25	45.844	63.547	82.456	97.866
ENSG00000054654	0	-0.91295	0.000395612	4.74157	4.68856e-06	1235.62	1171.93	785.494	499.647	37.03	35.315	22.176	13.65
ENSG00000168447	0	-3.2206	0.000409877	2.09088	4.88179e-06	470.161	56.4032	30.1222	26.166	14.09	1.7	0.85	0.715
ENSG00000138688	0	-0.977695	0.000412428	3.8279	4.96081e-06	759.669	536.875	368.417	292.81	22.766	16.178	10.401	7.999
ENSG00000132510	0	-0.991689	0.000412428	4.73123	4.94332e-06	1484.6	953.632	710.188	520.829	44.491	28.736	20.05	14.229
ENSG00000121716	0	-2.09944	0.000414235	-0.336301	5.00697e-06	53.2695	29.2461	10.4269	8.72201	1.596	0.881	0.294	0.238
ENSG00000136003	0	0.783183	0.00041607	5.98347	5.05368e-06	1407.01	1797.59	2458.43	3095.07	42.166	54.168	69.406	84.556
ENSG00000008083	0	-0.827541	0.000431755	3.74951	5.26966e-06	625.337	557.765	331.344	338.912	18.74	16.807	9.354	9.259
ENSG00000107611	0	-0.886959	0.000432583	3.43443	5.30527e-06	499.112	464.804	271.1	252.938	14.958	14.006	7.654	6.91
ENSG00000132535	0	-1.35691	0.000437546	5.0286	5.39193e-06	2266.27	977.656	722.932	546.995	67.916	29.46	20.41	14.944
ENSG00000147852	0	-2.60182	0.000445602	0.156296	5.51748e-06	100.749	25.0681	8.10982	12.46	3.019	0.755	0.229	0.34
ENSG00000099795	0	0.755722	0.000446631	6.44799	5.55655e-06	2152.78	2326.11	3268.26	4343.56	64.515	70.094	92.268	118.665
ENSG00000047410	0	-0.777285	0.000465554	6.73706	5.81942e-06	4699.29	4596.86	3160.51	2292.64	140.83	138.52	89.226	62.634
ENSG00000149273	0	0.652197	0.000478609	11.2111	6.01083e-06	66582.2	60727.5	93050.9	108177	1995.36	1829.93	2626.98	2955.35
ENSG00000197769	0	2.44823	0.000484931	-0.922656	6.11882e-06	4.63213	5.22252	27.8051	27.412	0.139	0.157	0.785	0.749
ENSG00000196562	0	-1.08648	0.000492262	4.54685	6.24035e-06	1433.64	759.355	513.236	523.321	42.964	22.882	14.489	14.297
ENSG00000167283	0	0.742902	0.000492328	6.95818	6.27021e-06	3036.36	3378.97	4768.57	6038.12	90.995	101.82	134.625	164.96
ENSG00000176912	0	0.926371	0.00051354	3.1911	6.57065e-06	217.71	214.123	418.235	407.442	6.524	6.452	11.807	11.131
ENSG00000110492	0	0.741898	0.000515731	6.89541	6.62909e-06	3351.34	2799.27	4616.8	5726.62	100.434	84.352	130.34	156.45
ENSG00000145040	0	-1.74293	0.00051651	0.470163	6.70002e-06	90.3265	51.1807	17.3782	24.92	2.707	1.542	0.491	0.681
ENSG00000179820	0	-0.867697	0.00051651	5.52374	6.69074e-06	2479.35	1624.2	1213	1045.4	74.302	48.943	34.245	28.56
ENSG00000122966	0	-0.942667	0.000532406	5.54231	6.9376e-06	2450.39	1780.88	1332.33	878.431	73.434	53.664	37.614	23.998
ENSG00000231500	0	0.654957	0.000534765	11.1404	7.01565e-06	63873.5	57211.7	92034.8	99691.3	1914.19	1723.99	2598.29	2723.54
ENSG00000125995	0	0.805135	0.000535108	6.59589	7.06746e-06	2253.53	2601.86	3561.37	4980.27	67.535	78.403	100.543	136.059
ENSG00000090615	0	-0.732184	0.000546528	4.46351	7.25052e-06	943.796	952.588	620.98	527.059	28.284	28.705	17.531	14.399
ENSG00000064393	0	-0.725247	0.000557461	6.66891	7.42843e-06	4123.75	4620.89	2962.4	2358.68	123.582	139.244	83.633	64.438
ENSG00000164405	0	0.913071	0.000561999	7.01901	7.55518e-06	2644.94	3556.54	4870.52	6892.88	79.265	107.171	137.503	188.312
ENSG00000184863	0	-0.676411	0.000561999	5.4934	7.53063e-06	1979.08	1842.51	1295.25	1108.94	59.31	55.521	36.567	30.296
ENSG00000137266	0	-0.806837	0.000570267	4.67606	7.74426e-06	1305.1	937.965	680.066	608.049	39.112	28.264	19.199	16.612
ENSG00000009413	0	-0.723363	0.000570267	5.25185	7.80083e-06	1775.26	1497.82	1087.87	904.597	53.202	45.135	30.712	24.713
ENSG00000221869	0	-1.53844	0.000570267	3.78858	7.78593e-06	1036.44	381.244	236.343	252.938	31.06	11.488	6.672	6.91
ENSG00000177374	0	-0.826744	0.000570267	3.92228	7.74617e-06	741.14	593.278	382.32	373.8	22.211	17.878	10.794	10.212
ENSG00000100908	0	0.727159	0.000578018	4.49933	7.94094e-06	643.866	529.564	950.007	1003.03	19.296	15.958	26.82	27.403
ENSG00000124788	0	-0.716008	0.000580891	5.94249	8.01465e-06	2950.66	2326.11	1737.82	1490.22	88.427	70.094	49.061	40.712
ENSG00000262814	0	0.796283	0.000586513	6.33406	8.12681e-06	1807.69	2256.13	3024.96	4081.9	54.174	67.985	85.4	111.516
ENSG00000179981	0	-0.83837	0.000587884	7.04741	8.18047e-06	6733.95	4984.37	3614.66	2969.22	201.806	150.197	102.048	81.118
ENSG00000184384	0	-0.744823	0.000594735	4.75081	8.31086e-06	1222.88	1100.91	780.859	613.033	36.648	33.174	22.045	16.748
ENSG00000164713	0	0.626236	0.000604105	6.05793	8.47742e-06	1871.38	1742.23	2684.35	2925.61	56.082	52.5	75.784	79.927
ENSG00000120738	0	-1.06204	0.000605926	5.41754	8.57442e-06	2444.6	1545.87	1178.24	740.125	73.261	46.582	33.264	20.22
ENSG00000065308	0	-0.660724	0.000605926	5.85408	8.54671e-06	2617.15	2271.8	1633.55	1475.27	78.432	68.457	46.118	40.304
ENSG00000024422	0	-1.2961	0.000614978	4.32345	8.73878e-06	1351.42	612.079	452.991	348.88	40.5	18.444	12.789	9.531
ENSG00000104522	0	0.734465	0.000617535	6.30207	8.81153e-06	1790.32	2292.69	3139.66	3700.62	53.653	69.087	88.638	101.1
ENSG00000113721	0	-1.10931	0.000618823	3.43888	8.89617e-06	589.438	429.291	288.478	185.654	17.665	12.936	8.144	5.072
ENSG00000178449	0	0.751729	0.000618823	4.47298	8.90287e-06	536.169	602.679	873.543	1056.61	16.068	18.161	24.662	28.866
ENSG00000125356	0	0.727461	0.000633499	6.28487	9.18872e-06	1858.64	2189.28	2965.88	3781.61	55.701	65.971	83.732	103.313
ENSG00000162105	0	-1.41221	0.000633499	1.99808	9.18424e-06	232.764	162.943	86.8909	62.3001	6.976	4.91	2.453	1.702
ENSG00000171246	0	-2.78702	0.000636305	2.33719	9.26694e-06	526.904	78.3378	45.1833	42.3641	15.79	2.361	1.276	1.157
ENSG00000130312	0	0.727086	0.000641389	5.38081	9.37881e-06	1038.75	1123.89	1573.3	2029.74	31.13	33.867	44.417	55.452
ENSG00000138119	0	-1.53618	0.000662066	3.25775	9.72019e-06	705.241	273.66	172.623	165.718	21.135	8.246	4.873	4.527
ENSG00000178773	0	0.655049	0.000670429	5.64809	9.8825e-06	1284.26	1400.68	2020.5	2234.08	38.487	42.207	57.042	61.034
ENSG00000167526	0	0.594045	0.000672679	11.4284	9.95534e-06	83197.6	68520.5	106686	123567	2493.3	2064.77	3011.91	3375.82
ENSG00000156650	0	-0.843001	0.000677918	4.91893	1.00728e-05	1533.23	1145.82	857.323	642.937	45.949	34.528	24.204	17.565
ENSG00000241837	0	0.667817	0.000686148	6.39569	1.02356e-05	2160.89	2325.07	3267.1	3904.97	64.758	70.062	92.235	106.683
ENSG00000159685	0	0.665111	0.00069384	5.18445	1.03923e-05	1015.59	923.342	1456.29	1636	30.436	27.824	41.113	44.695
ENSG00000178573	0	-1.06547	0.00069384	4.06002	1.04322e-05	995.907	559.854	346.405	399.966	29.846	16.87	9.78	10.927
ENSG00000176542	0	-0.8265	0.000695872	3.87556	1.05448e-05	635.759	654.904	406.649	325.206	19.053	19.735	11.48	8.885
ENSG00000188186	0	0.692806	0.000695872	6.30477	1.0534e-05	2094.88	2073.34	2956.61	3822.73	62.78	62.477	83.47	104.436
ENSG00000106066	0	0.640995	0.000703523	6.12469	1.07022e-05	1755.58	2003.36	2845.39	3053.95	52.612	60.368	80.33	83.433
ENSG00000133858	0	-0.948848	0.000710332	3.65449	1.08476e-05	570.91	569.255	354.515	239.232	17.109	17.154	10.009	6.536
ENSG00000136378	0	-1.1909	0.000719715	4.87266	1.10334e-05	1906.12	907.674	689.334	546.995	57.123	27.351	19.461	14.944
ENSG00000132694	0	-0.665726	0.000730764	4.62617	1.12458e-05	1050.33	1036.15	683.542	639.199	31.477	31.223	19.297	17.463
ENSG00000151500	0	0.688012	0.00074631	4.79789	1.15564e-05	675.132	791.734	1156.23	1222.33	20.233	23.858	32.642	33.394
ENSG00000180357	0	-0.73381	0.00074631	5.41078	1.15731e-05	1976.76	1687.92	1247.75	966.897	59.24	50.863	35.226	26.415
ENSG00000145012	0	-0.747509	0.00074822	4.63005	1.16468e-05	1181.19	957.81	700.92	579.391	35.398	28.862	19.788	15.829
ENSG00000062582	0	0.750068	0.000766184	5.93106	1.19716e-05	1442.91	1693.14	2262.64	3047.72	43.242	51.02	63.878	83.263
ENSG00000130748	0	0.720811	0.000767379	5.15913	1.20355e-05	895.158	964.077	1350.86	1733.19	26.826	29.051	38.137	47.35
ENSG00000102109	0	0.704969	0.000770722	6.09898	1.22883e-05	1734.73	1859.22	2553.43	3343.02	51.987	56.025	72.088	91.33
ENSG00000164970	0	-0.70765	0.000770722	5.20859	1.23481e-05	1769.47	1394.41	1014.89	932.009	53.028	42.019	28.652	25.462
ENSG00000151366	0	0.676997	0.000770722	5.20498	1.21396e-05	942.638	1013.17	1443.55	1703.28	28.249	30.53	40.754	46.533
ENSG00000139832	0	-1.79733	0.000770722	1.65101	1.23606e-05	226.974	104.45	55.6102	39.872	6.802	3.147	1.57	1.089
ENSG00000100503	0	-0.694373	0.000770722	6.12627	1.22461e-05	2870.76	3083.38	2077.27	1623.54	86.032	92.913	58.645	44.355
ENSG00000103449	0	-0.673045	0.000770722	6.67768	1.23071e-05	4482.74	4199.95	3002.95	2472.07	134.341	126.559	84.778	67.536
ENSG00000072840	0	-0.884283	0.000772838	4.08668	1.251e-05	839.573	677.883	480.796	345.142	25.161	20.427	13.574	9.429
ENSG00000197283	0	-0.896319	0.000772838	3.89452	1.25313e-05	731.876	599.545	415.918	302.778	21.933	18.066	11.742	8.272
ENSG00000169738	0	0.679304	0.000772838	6.73289	1.24598e-05	2863.81	2778.38	4053.75	5036.34	85.824	83.722	114.444	137.591
ENSG00000159433	0	-1.26478	0.000788762	2.19721	1.2836e-05	258.241	183.833	95.0007	89.7121	7.739	5.54	2.682	2.451
ENSG00000187239	0	-0.711108	0.000804503	5.74263	1.31396e-05	2532.62	2054.54	1536.23	1279.64	75.898	61.911	43.37	34.959
ENSG00000173546	0	-0.69619	0.000824981	5.97839	1.35227e-05	2700.53	2677.06	1891.9	1445.36	80.931	80.669	53.412	39.487
ENSG00000103254	0	0.749398	0.000838497	5.59403	1.37937e-05	1237.94	1246.09	1754.04	2448.39	37.099	37.549	49.519	66.889
ENSG00000236552	0	0.823942	0.000849039	3.48423	1.40596e-05	289.508	265.304	498.174	489.679	8.676	7.995	14.064	13.378
ENSG00000111252	0	-0.637463	0.000849039	5.71809	1.40672e-05	2150.46	2267.62	1504.95	1351.91	64.446	68.331	42.487	36.934
ENSG00000100731	0	-0.661264	0.000851726	6.56052	1.4162e-05	4232.61	3748.73	2728.37	2344.97	126.844	112.962	77.026	64.064
ENSG00000115904	0	-0.678218	0.000855767	5.5653	1.42796e-05	2062.45	1956.36	1393.73	1131.37	61.808	58.952	39.347	30.909
ENSG00000185033	0	-1.07974	0.000870632	5.26661	1.4579e-05	2365.86	1244	968.544	745.109	70.901	37.486	27.344	20.356
ENSG00000266074	0	-0.709011	0.000884243	4.85805	1.4859e-05	1305.1	1175.07	841.104	684.055	39.112	35.409	23.746	18.688
ENSG00000168273	0	0.844817	0.000886766	4.14821	1.49537e-05	404.153	467.938	666.163	910.827	12.112	14.101	18.807	24.884
ENSG00000134318	0	-0.610588	0.000899293	6.29772	1.5218e-05	3386.08	3173.2	2247.58	2072.1	101.476	95.62	63.453	56.609
ENSG00000087510	0	-1.20643	0.000901012	2.45212	1.53002e-05	309.194	213.079	108.903	118.37	9.266	6.421	3.075	3.234
ENSG00000135766	0	-0.670537	0.000903608	6.37685	1.53976e-05	3875.93	3170.07	2365.75	2083.31	116.156	95.525	66.789	56.916
ENSG00000095951	0	-0.977837	0.000923754	3.18595	1.57953e-05	438.894	389.6	243.294	179.424	13.153	11.74	6.869	4.902
ENSG00000116128	0	-0.687081	0.000928852	4.97118	1.6149e-05	1342.16	1324.43	914.092	751.339	40.222	39.91	25.806	20.526
ENSG00000188856	0	0.64523	0.000928852	6.03448	1.60094e-05	1694.2	1831.02	2523.31	3025.29	50.772	55.175	71.237	82.65
ENSG00000234420	0	-1.07956	0.000928852	3.33531	1.59513e-05	500.27	440.781	280.368	166.964	14.992	13.282	7.915	4.561
ENSG00000197930	0	-0.75309	0.000928852	5.78715	1.60823e-05	2818.65	1966.8	1412.27	1440.38	84.47	59.267	39.871	39.351
ENSG00000184887	0	0.704665	0.000928852	4.43228	1.61563e-05	529.22	600.59	886.287	966.897	15.86	18.098	25.021	26.415
ENSG00000068489	0	-0.759206	0.000940145	6.15419	1.64082e-05	3577.16	2604.99	2018.19	1650.95	107.202	78.498	56.977	45.104
ENSG00000111678	0	0.661312	0.000978294	6.51952	1.71317e-05	2685.48	2220.62	3700.39	4100.59	80.479	66.915	104.468	112.027
ENSG00000184752	0	0.675654	0.00100141	6.00872	1.75955e-05	1513.55	1903.09	2613.68	2880.76	45.359	57.347	73.788	78.701
ENSG00000095015	0	-0.750208	0.00102804	5.50108	1.81241e-05	2150.46	1768.35	1339.28	1001.79	64.446	53.287	37.81	27.368
ENSG00000131174	0	0.825908	0.00103	6.65538	1.82382e-05	2087.93	2922.52	3866.07	5081.19	62.572	88.066	109.145	138.817
ENSG00000171634	0	-0.795105	0.00103	5.98161	1.828e-05	2841.81	2688.55	1930.14	1273.41	85.165	81.016	54.491	34.789
ENSG00000173230	0	-1.09351	0.00105575	5.11541	1.87993e-05	1984.87	1273.25	976.654	555.717	59.483	38.368	27.573	15.182
ENSG00000166562	0	0.729834	0.00110179	5.7006	1.96841e-05	1164.98	1530.2	2072.64	2428.46	34.913	46.11	58.514	66.345
ENSG00000163960	0	-0.687557	0.0011048	6.3403	1.98031e-05	3802.98	3098	2363.43	1942.52	113.969	93.354	66.724	53.069
ENSG00000112297	0	-0.67946	0.00111869	6.18601	2.02499e-05	3293.44	2892.23	2167.64	1714.5	98.699	87.153	61.196	46.84
ENSG00000106400	0	0.684297	0.00111869	6.66132	2.01868e-05	2609.05	2747.05	3784.97	4876.85	78.189	82.778	106.856	133.234
ENSG00000100911	0	0.654632	0.00111869	6.99577	2.02229e-05	3281.86	3557.58	5072.11	5762.76	98.352	107.203	143.194	157.437
ENSG00000131016	0	-1.05289	0.00113532	5.3881	2.06178e-05	2539.56	1364.12	1085.56	802.425	76.107	41.106	30.647	21.922
ENSG00000266028	0	-0.656099	0.00113661	6.11107	2.09234e-05	3124.37	2711.53	2037.88	1684.59	93.632	81.708	57.533	46.023
ENSG00000143776	0	-0.62208	0.00113661	5.95154	2.08389e-05	2621.78	2552.77	1827.03	1553.76	78.571	76.924	51.58	42.448
ENSG00000114115	0	0.65841	0.00113661	4.80004	2.10029e-05	807.148	682.061	1159.7	1203.64	24.189	20.553	32.74	32.883
ENSG00000140450	0	-0.92066	0.00113661	3.79725	2.09949e-05	757.353	495.095	324.393	340.158	22.697	14.919	9.158	9.293
ENSG00000186566	0	-0.789061	0.00113661	5.2526	2.09185e-05	1772.95	1557.36	1148.12	788.719	53.132	46.929	32.413	21.548
ENSG00000128311	0	0.653211	0.00113661	5.39832	2.10434e-05	1039.91	1218.94	1705.38	1870.25	31.165	36.731	48.146	51.095
ENSG00000185920	0	-0.686781	0.00113727	5.23693	2.11227e-05	1694.2	1513.49	1112.2	890.891	50.772	45.607	31.399	24.339
ENSG00000144583	0	-2.55323	0.00114193	-0.292403	2.12769e-05	64.8498	25.0681	13.9025	1.246	1.943	0.755	0.392	0.034
ENSG00000163359	0	-2.52055	0.00114193	0.000289773	2.14112e-05	91.4845	19.8456	9.26836	9.96801	2.742	0.598	0.262	0.272
ENSG00000166595	0	0.652359	0.00114193	6.30453	2.14029e-05	2011.5	2226.88	3019.17	3685.67	60.281	67.104	85.236	100.692
ENSG00000197587	0	-2.57781	0.00116881	-0.586485	2.19842e-05	55.5855	16.7121	6.95127	4.98401	1.666	0.504	0.196	0.136
ENSG00000182117	0	0.685568	0.00117517	6.37302	2.22423e-05	1960.55	2420.12	3250.88	3842.67	58.754	72.927	91.778	104.981
ENSG00000174886	0	0.739617	0.00117517	5.81498	2.22123e-05	1388.48	1518.71	2035.56	2850.85	41.611	45.764	57.467	77.884
ENSG00000142599	0	-0.668055	0.00119208	5.96099	2.26744e-05	2613.68	2659.31	1876.84	1460.31	78.328	80.134	52.986	39.895
ENSG00000154305	0	-0.608576	0.00119208	5.63815	2.27029e-05	2076.35	2071.25	1407.63	1328.24	62.225	62.414	39.74	36.287
ENSG00000157741	0	-0.717216	0.00122023	4.38549	2.3311e-05	920.635	869.027	604.761	489.679	27.59	26.187	17.073	13.378
ENSG00000099331	0	-0.752862	0.00123389	5.67154	2.36448e-05	2441.13	1973.07	1513.06	1118.91	73.157	59.456	42.716	30.568
ENSG00000110841	0	-0.607324	0.00124415	6.11644	2.39147e-05	3079.21	2701.09	1974.16	1840.34	92.279	81.393	55.734	50.278
ENSG00000114127	0	-0.633769	0.00125495	5.25933	2.41962e-05	1657.14	1554.22	1102.93	978.111	49.662	46.834	31.138	26.722
ENSG00000238105	0	-3.81298	0.00126527	-1.58928	2.44699e-05	23.1606	12.534	2.31709	0	0.694	0.378	0.065	0
ENSG00000055332	0	-0.614018	0.00130036	6.0544	2.52252e-05	2810.54	2734.51	1966.05	1677.12	84.228	82.401	55.505	45.818
ENSG00000005483	0	-0.769425	0.00130578	5.79589	2.54577e-05	2657.68	2174.66	1667.15	1181.21	79.647	65.53	47.066	32.27
ENSG00000188573	0	1.44987	0.00132905	1.45796	2.60459e-05	42.8472	56.4032	107.745	165.718	1.284	1.7	3.042	4.527
ENSG00000171310	0	-0.649466	0.00132905	6.84094	2.60951e-05	5152.08	4512.26	3323.87	2869.54	154.4	135.97	93.838	78.395
ENSG00000187122	0	-1.11104	0.00133497	6.90328	2.63569e-05	7504.04	3811.4	3074.78	2180.5	224.884	114.851	86.806	59.571
ENSG00000197183	0	-0.774694	0.00133497	4.22139	2.64084e-05	862.734	758.31	539.882	412.426	25.855	22.851	15.242	11.267
ENSG00000075151	0	-0.668007	0.00134371	5.66235	2.72545e-05	2199.1	2087.96	1516.54	1196.16	65.904	62.918	42.814	32.679
ENSG00000179085	0	0.619907	0.00134371	5.70295	2.71473e-05	1477.65	1354.72	2054.1	2323.79	44.283	40.823	57.991	63.485
ENSG00000116127	0	-0.760473	0.00134371	4.58526	2.71931e-05	1050.33	1028.84	721.774	512.107	31.477	31.002	20.377	13.991
ENSG00000145623	0	-1.19414	0.00134371	4.2356	2.70913e-05	1243.73	565.077	422.869	370.062	37.272	17.028	11.938	10.11
ENSG00000118482	0	-0.696533	0.00134371	5.29953	2.69539e-05	1837.8	1521.84	1155.07	928.271	55.076	45.859	32.609	25.36
ENSG00000186174	0	-0.76246	0.00134371	4.88673	2.69338e-05	1294.68	1270.12	893.238	626.739	38.799	38.273	25.218	17.122
ENSG00000170345	0	-1.25025	0.00134371	4.85184	2.71941e-05	1947.81	860.671	691.651	492.171	58.373	25.935	19.526	13.446
ENSG00000090905	0	-0.664045	0.00134371	5.11062	2.68425e-05	1400.06	1518.71	1005.62	847.281	41.958	45.764	28.39	23.147
ENSG00000084710	0	-0.990639	0.00135014	4.77106	2.74646e-05	1611.98	895.14	705.554	560.701	48.308	26.974	19.919	15.318
ENSG00000169750	0	0.675685	0.00136284	5.80958	2.78032e-05	1639.77	1340.1	2159.53	2626.57	49.141	40.382	60.967	71.757
ENSG00000068650	0	-0.651506	0.00136613	4.85335	2.79509e-05	1226.36	1207.45	834.153	723.927	36.752	36.385	23.549	19.777
ENSG00000133065	0	-0.631486	0.00136943	5.34605	2.80991e-05	1847.06	1562.58	1109.89	1102.71	55.353	47.086	31.334	30.126
ENSG00000170860	0	0.664015	0.00136962	6.53122	2.83388e-05	2261.64	2672.89	3618.14	4252.6	67.778	80.544	102.146	116.18
ENSG00000180992	0	0.699983	0.00136962	6.44167	2.84007e-05	2052.03	2514.12	3335.45	4132.99	61.496	75.759	94.165	112.912
ENSG00000107159	0	-3.65752	0.00136962	1.9498	2.85068e-05	429.63	59.5367	34.7564	3.738	12.875	1.794	0.981	0.102
ENSG00000167136	0	0.667576	0.00136962	5.22028	2.8397e-05	935.69	1048.68	1433.12	1739.42	28.041	31.601	40.459	47.52
ENSG00000141027	0	-0.669713	0.00136962	6.60084	2.84475e-05	4243.03	3981.65	2910.27	2287.66	127.157	119.981	82.162	62.498
ENSG00000169499	0	-0.71	0.00140353	5.46536	2.92953e-05	2173.63	1610.63	1231.53	1092.74	65.14	48.534	34.768	29.853
ENSG00000139083	0	-0.82839	0.00141933	4.36089	2.97088e-05	1060.76	750.998	570.004	454.791	31.789	22.63	16.092	12.425
ENSG00000006062	0	-1.545	0.00143577	0.196652	3.01376e-05	68.3239	43.8692	18.5367	19.936	2.048	1.322	0.523	0.545
ENSG00000173575	0	-0.753918	0.00143911	5.12756	3.02925e-05	1769.47	1258.63	962.751	841.051	53.028	37.927	27.18	22.977
ENSG00000166833	0	-1.35418	0.00144261	2.1725	3.04514e-05	248.977	193.233	110.062	63.5461	7.461	5.823	3.107	1.736
ENSG00000137642	0	-0.749393	0.00144723	4.51574	3.08048e-05	1127.92	849.182	638.358	543.257	33.802	25.589	18.022	14.842
ENSG00000250091	0	-4.60019	0.00144723	-1.68747	3.06858e-05	25.4767	8.35603	1.15855	0	0.763	0.252	0.033	0
ENSG00000101040	0	-0.69474	0.00144723	6.63652	3.07516e-05	4409.78	4077.74	3012.22	2259	132.154	122.877	85.04	61.715
ENSG00000178896	0	0.77875	0.00144745	6.31413	3.08948e-05	1639.77	2397.14	3194.11	3782.86	49.141	72.234	90.175	103.347
ENSG00000160551	0	-0.618732	0.00146921	6.9691	3.14458e-05	5145.13	5323.84	3566	3291.94	154.192	160.426	100.674	89.935
ENSG00000171311	0	0.787753	0.00150061	3.87454	3.22065e-05	326.565	412.579	626.773	657.889	9.787	12.432	17.695	17.973
ENSG00000095906	0	0.747929	0.00150221	6.63321	3.23294e-05	2245.42	2861.94	3723.56	4914.23	67.292	86.24	105.122	134.255
ENSG00000167548	0	-0.711304	0.0015309	5.52954	3.3037e-05	2039.29	1915.62	1406.47	1021.72	61.114	57.724	39.707	27.913
ENSG00000184557	0	-1.40124	0.00153315	3.93242	3.31761e-05	1092.02	435.558	342.929	236.74	32.726	13.125	9.681	6.468
ENSG00000119771	0	-0.821792	0.00157098	3.80902	3.40872e-05	697.135	534.786	380.003	320.222	20.892	16.115	10.728	8.748
ENSG00000172667	0	0.614776	0.00157647	6.01247	3.43484e-05	1876.01	1643.01	2503.62	2915.64	56.221	49.51	70.681	79.655
ENSG00000186260	0	-0.656838	0.00157647	5.53302	3.43923e-05	1964.02	1942.78	1391.41	1100.22	58.859	58.543	39.282	30.058
ENSG00000213337	0	0.744995	0.0015875	4.55353	3.47266e-05	521.114	686.239	934.946	1102.71	15.617	20.679	26.395	30.126
ENSG00000197077	0	-0.715583	0.00159716	7.0274	3.50321e-05	5901.33	5291.46	3870.7	2980.44	176.853	159.45	109.276	81.425
ENSG00000141933	0	0.641424	0.00163526	4.71061	3.60607e-05	689.029	719.663	1031.11	1179.96	20.649	21.686	29.11	32.236
ENSG00000137133	0	0.692277	0.00163786	5.41183	3.62144e-05	1118.66	1124.93	1553.61	2094.53	33.524	33.898	43.861	57.222
ENSG00000168916	0	-0.93675	0.00164243	4.09406	3.64125e-05	935.69	609.99	468.052	342.65	28.041	18.381	13.214	9.361
ENSG00000159720	0	0.678672	0.00165231	5.79398	3.67289e-05	1307.42	1632.56	2167.64	2570.5	39.181	49.195	61.196	70.225
ENSG00000078269	0	-0.630961	0.001655	5.51925	3.68863e-05	1988.34	1855.04	1360.13	1135.11	59.587	55.899	38.399	31.011
ENSG00000066933	0	-0.776618	0.00166675	4.78961	3.72464e-05	1345.63	1062.26	820.25	591.851	40.326	32.01	23.157	16.169
ENSG00000196975	0	0.656513	0.00166775	5.17865	3.7367e-05	1080.44	858.582	1486.41	1586.16	32.379	25.872	41.964	43.333
ENSG00000147421	0	-0.873209	0.00166783	3.43128	3.75655e-05	546.591	412.579	276.892	249.2	16.38	12.432	7.817	6.808
ENSG00000101188	0	-1.41952	0.00169096	1.36926	3.81861e-05	154.018	100.272	40.5491	54.8241	4.616	3.022	1.145	1.498
ENSG00000089159	0	-0.687086	0.00172477	6.5204	3.90513e-05	4465.37	3354.95	2577.76	2302.61	133.82	101.096	72.774	62.907
ENSG00000169715	0	1.2516	0.00173543	1.48361	3.93951e-05	63.6917	48.0472	133.233	134.568	1.909	1.448	3.761	3.676
ENSG00000127578	0	-2.00946	0.00175615	-0.170756	3.9969e-05	67.1658	25.0681	11.5855	11.214	2.013	0.755	0.327	0.306
ENSG00000011021	0	-0.829581	0.0017834	4.29936	4.07352e-05	1016.75	719.663	551.467	429.871	30.47	21.686	15.569	11.744
ENSG00000110422	0	-0.68637	0.0017834	5.07302	4.07994e-05	1603.87	1259.67	955.8	832.329	48.066	37.958	26.984	22.739
ENSG00000227063	0	0.592101	0.00180073	6.45285	4.13022e-05	2387.86	2431.61	3462.89	3846.41	71.56	73.273	97.763	105.083
ENSG00000152291	0	-0.68862	0.001802	6.84054	4.14375e-05	5426.54	4339.91	3353.99	2734.97	162.625	130.777	94.689	74.719
ENSG00000222041	0	0.777694	0.00182042	5.02498	4.20758e-05	837.257	815.758	1141.17	1710.76	25.091	24.582	32.217	46.737
ENSG00000198796	0	-1.43355	0.00182042	0.953072	4.20258e-05	112.329	77.2933	41.7076	28.658	3.366	2.329	1.177	0.783
ENSG00000149260	0	-0.892328	0.00183721	3.54535	4.25722e-05	607.967	435.558	310.49	254.184	18.22	13.125	8.766	6.944
ENSG00000117000	0	-0.627003	0.00184924	4.76627	4.29599e-05	1161.51	1114.49	786.652	695.269	34.808	33.583	22.208	18.995
ENSG00000103024	0	0.697618	0.00185155	5.32048	4.31227e-05	1207.83	895.14	1595.32	1832.87	36.197	26.974	45.038	50.073
ENSG00000100242	0	-0.81908	0.00186344	5.8688	4.35097e-05	3156.79	1995	1598.79	1333.22	94.604	60.117	45.137	36.423
[truncated: 301 more rows]

## Sheet: Sup Table 7
ID	Gene.name	log2FoldChange	913-DMSO	913-DMSO	913-OGM	913-OGM	Mayo6-DMSO	Mayo6-OGM	Mayo39-DMSO	Mayo39-OGM	S08-387-DMSO	S08-387-DMSO	S08-387-OGM	S08-387-OGM
[truncated: 7 more rows]

[truncated: 1 more sheets: Sup Table 8]
